# Supplementary material for: Residue contact-count potentials are as effective as residue-residue contact-type potentials for ranking protein decoys
Source: BMC Struct Biol. 2008 Dec 8;8:53. doi: 10.1186/1472-6807-8-53 (PMC2642821; doi:10.1186/1472-6807-8-53)
Supplement: Additional file 1 — The complete set of counts and scores for the contact-type and contact-count scoring matrices. The zipped tar archive contains four directories containing all the residue contact data that was used in the analysis, along with the resulting scores. All data within the archive is provided as tab-delimited flat-files in text format. [file 1472-6807-8-53-S1.gz]

Archive with 1,481 entries (1,477 files):
- DataDump/README
- DataDump/ContactType/ObservedCounts1
- DataDump/ContactType/ObservedCounts1/counts.08.bb.18.dat
- DataDump/ContactType/ObservedCounts1/counts.10.br.04.dat
- DataDump/ContactType/ObservedCounts1/counts.08.rr.00.dat
- DataDump/ContactType/ObservedCounts1/counts.01.rr.01.dat
- DataDump/ContactType/ObservedCounts1/counts.00.br.07.dat
- DataDump/ContactType/ObservedCounts1/counts.00.rr.19.dat
- DataDump/ContactType/ObservedCounts1/counts.08.bb.02.dat
- DataDump/ContactType/ObservedCounts1/counts.08.br.04.dat
- DataDump/ContactType/ObservedCounts1/counts.12.rr.05.dat
- DataDump/ContactType/ObservedCounts1/counts.10.bb.05.dat
- DataDump/ContactType/ObservedCounts1/counts.12.br.00.dat
- DataDump/ContactType/ObservedCounts1/counts.12.bb.06.dat
- DataDump/ContactType/ObservedCounts1/counts.00.bb.04.dat
- DataDump/ContactType/ObservedCounts1/counts.01.rr.18.dat
- DataDump/ContactType/ObservedCounts1/counts.00.rr.07.dat
- DataDump/ContactType/ObservedCounts1/counts.12.br.14.dat
- DataDump/ContactType/ObservedCounts1/counts.12.bb.05.dat
- DataDump/ContactType/ObservedCounts1/counts.12.br.06.dat
- DataDump/ContactType/ObservedCounts1/counts.08.br.02.dat
- DataDump/ContactType/ObservedCounts1/counts.05.rr.16.dat
- DataDump/ContactType/ObservedCounts1/counts.08.bb.10.dat
- DataDump/ContactType/ObservedCounts1/counts.00.rr.03.dat
- DataDump/ContactType/ObservedCounts1/counts.00.br.00.dat
- DataDump/ContactType/ObservedCounts1/counts.05.bb.17.dat
- DataDump/ContactType/ObservedCounts1/counts.01.bb.12.dat
- DataDump/ContactType/ObservedCounts1/counts.01.rr.04.dat
- DataDump/ContactType/ObservedCounts1/counts.08.rr.01.dat
- DataDump/ContactType/ObservedCounts1/counts.01.br.04.dat
- DataDump/ContactType/ObservedCounts1/counts.00.bb.05.dat
- DataDump/ContactType/ObservedCounts1/counts.05.br.11.dat
- DataDump/ContactType/ObservedCounts1/counts.05.rr.00.dat
- DataDump/ContactType/ObservedCounts1/counts.01.rr.11.dat
- DataDump/ContactType/ObservedCounts1/counts.12.rr.20.dat
- DataDump/ContactType/ObservedCounts1/counts.00.br.15.dat
- DataDump/ContactType/ObservedCounts1/counts.00.rr.01.dat
- DataDump/ContactType/ObservedCounts1/counts.08.rr.14.dat
- DataDump/ContactType/ObservedCounts1/counts.10.rr.17.dat
- DataDump/ContactType/ObservedCounts1/counts.05.rr.08.dat
- DataDump/ContactType/ObservedCounts1/counts.08.br.03.dat
- DataDump/ContactType/ObservedCounts1/counts.01.rr.16.dat
- DataDump/ContactType/ObservedCounts1/counts.00.rr.06.dat
- DataDump/ContactType/ObservedCounts1/counts.08.rr.11.dat
- DataDump/ContactType/ObservedCounts1/counts.10.bb.20.dat
- DataDump/ContactType/ObservedCounts1/counts.12.br.16.dat
- DataDump/ContactType/ObservedCounts1/counts.08.br.08.dat
- DataDump/ContactType/ObservedCounts1/counts.05.bb.01.dat
- DataDump/ContactType/ObservedCounts1/counts.01.br.13.dat
- DataDump/ContactType/ObservedCounts1/counts.10.br.02.dat
- DataDump/ContactType/ObservedCounts1/counts.12.br.12.dat
- DataDump/ContactType/ObservedCounts1/counts.00.br.09.dat
- DataDump/ContactType/ObservedCounts1/counts.05.br.18.dat
- DataDump/ContactType/ObservedCounts1/counts.00.br.04.dat
- DataDump/ContactType/ObservedCounts1/counts.08.br.18.dat
- DataDump/ContactType/ObservedCounts1/counts.12.bb.13.dat
- DataDump/ContactType/ObservedCounts1/counts.05.br.20.dat
- DataDump/ContactType/ObservedCounts1/counts.08.rr.02.dat
- DataDump/ContactType/ObservedCounts1/counts.12.br.02.dat
- DataDump/ContactType/ObservedCounts1/counts.05.rr.01.dat
- DataDump/ContactType/ObservedCounts1/counts.00.rr.18.dat
- DataDump/ContactType/ObservedCounts1/counts.08.bb.16.dat
- DataDump/ContactType/ObservedCounts1/counts.01.rr.13.dat
- DataDump/ContactType/ObservedCounts1/counts.08.rr.04.dat
- DataDump/ContactType/ObservedCounts1/counts.08.rr.19.dat
- DataDump/ContactType/ObservedCounts1/counts.00.rr.20.dat
- DataDump/ContactType/ObservedCounts1/counts.01.br.03.dat
- DataDump/ContactType/ObservedCounts1/counts.05.br.07.dat
- DataDump/ContactType/ObservedCounts1/counts.00.bb.02.dat
- DataDump/ContactType/ObservedCounts1/counts.08.bb.00.dat
- DataDump/ContactType/ObservedCounts1/counts.01.br.09.dat
- DataDump/ContactType/ObservedCounts1/counts.05.rr.09.dat
- DataDump/ContactType/ObservedCounts1/counts.00.br.13.dat
- DataDump/ContactType/ObservedCounts1/counts.05.br.05.dat
- DataDump/ContactType/ObservedCounts1/counts.10.bb.13.dat
- DataDump/ContactType/ObservedCounts1/counts.08.bb.13.dat
- DataDump/ContactType/ObservedCounts1/counts.10.bb.18.dat
- DataDump/ContactType/ObservedCounts1/counts.01.br.14.dat
- DataDump/ContactType/ObservedCounts1/counts.12.br.01.dat
- DataDump/ContactType/ObservedCounts1/counts.08.bb.05.dat
- DataDump/ContactType/ObservedCounts1/counts.05.br.03.dat
- DataDump/ContactType/ObservedCounts1/counts.10.rr.15.dat
- DataDump/ContactType/ObservedCounts1/counts.10.bb.11.dat
- DataDump/ContactType/ObservedCounts1/counts.10.br.11.dat
- DataDump/ContactType/ObservedCounts1/counts.05.bb.02.dat
- DataDump/ContactType/ObservedCounts1/counts.12.br.04.dat
- DataDump/ContactType/ObservedCounts1/counts.10.bb.04.dat
- DataDump/ContactType/ObservedCounts1/counts.05.rr.04.dat
- DataDump/ContactType/ObservedCounts1/counts.05.bb.03.dat
- DataDump/ContactType/ObservedCounts1/counts.10.rr.04.dat
- DataDump/ContactType/ObservedCounts1/counts.01.bb.03.dat
- DataDump/ContactType/ObservedCounts1/counts.00.br.02.dat
- DataDump/ContactType/ObservedCounts1/counts.05.br.15.dat
- DataDump/ContactType/ObservedCounts1/counts.12.br.19.dat
- DataDump/ContactType/ObservedCounts1/counts.00.rr.11.dat
- DataDump/ContactType/ObservedCounts1/counts.12.rr.16.dat
- DataDump/ContactType/ObservedCounts1/counts.01.br.19.dat
- DataDump/ContactType/ObservedCounts1/counts.00.bb.20.dat
- DataDump/ContactType/ObservedCounts1/counts.10.br.18.dat
- DataDump/ContactType/ObservedCounts1/counts.01.bb.20.dat
- DataDump/ContactType/ObservedCounts1/counts.08.rr.08.dat
- DataDump/ContactType/ObservedCounts1/counts.10.rr.11.dat
- DataDump/ContactType/ObservedCounts1/counts.10.rr.09.dat
- DataDump/ContactType/ObservedCounts1/counts.08.br.15.dat
- DataDump/ContactType/ObservedCounts1/counts.12.rr.12.dat
- DataDump/ContactType/ObservedCounts1/counts.12.bb.00.dat
- DataDump/ContactType/ObservedCounts1/counts.00.rr.16.dat
- DataDump/ContactType/ObservedCounts1/counts.10.bb.02.dat
- DataDump/ContactType/ObservedCounts1/counts.08.bb.11.dat
- DataDump/ContactType/ObservedCounts1/counts.00.rr.04.dat
- DataDump/ContactType/ObservedCounts1/counts.12.br.11.dat
- DataDump/ContactType/ObservedCounts1/counts.08.rr.06.dat
- DataDump/ContactType/ObservedCounts1/counts.05.rr.14.dat
- DataDump/ContactType/ObservedCounts1/counts.00.rr.00.dat
- DataDump/ContactType/ObservedCounts1/counts.10.rr.18.dat
- DataDump/ContactType/ObservedCounts1/counts.08.br.09.dat
- DataDump/ContactType/ObservedCounts1/counts.08.bb.08.dat
- DataDump/ContactType/ObservedCounts1/counts.05.bb.10.dat
- DataDump/ContactType/ObservedCounts1/counts.00.rr.05.dat
- DataDump/ContactType/ObservedCounts1/counts.12.br.17.dat
- DataDump/ContactType/ObservedCounts1/counts.08.br.20.dat
- DataDump/ContactType/ObservedCounts1/counts.01.rr.05.dat
- DataDump/ContactType/ObservedCounts1/counts.12.bb.10.dat
- DataDump/ContactType/ObservedCounts1/counts.01.rr.14.dat
- DataDump/ContactType/ObservedCounts1/counts.05.rr.05.dat
- DataDump/ContactType/ObservedCounts1/counts.12.bb.12.dat
- DataDump/ContactType/ObservedCounts1/counts.08.br.12.dat
- DataDump/ContactType/ObservedCounts1/counts.01.rr.07.dat
- DataDump/ContactType/ObservedCounts1/counts.00.bb.08.dat
- DataDump/ContactType/ObservedCounts1/counts.05.bb.13.dat
- DataDump/ContactType/ObservedCounts1/counts.05.br.10.dat
- DataDump/ContactType/ObservedCounts1/counts.05.br.09.dat
- DataDump/ContactType/ObservedCounts1/counts.01.rr.02.dat
- DataDump/ContactType/ObservedCounts1/counts.01.br.07.dat
- DataDump/ContactType/ObservedCounts1/counts.10.br.13.dat
- DataDump/ContactType/ObservedCounts1/counts.05.bb.18.dat
- DataDump/ContactType/ObservedCounts1/counts.00.br.18.dat
- DataDump/ContactType/ObservedCounts1/counts.05.rr.20.dat
- DataDump/ContactType/ObservedCounts1/counts.10.br.09.dat
- DataDump/ContactType/ObservedCounts1/counts.05.rr.10.dat
- DataDump/ContactType/ObservedCounts1/counts.01.br.05.dat
- DataDump/ContactType/ObservedCounts1/counts.12.rr.17.dat
- DataDump/ContactType/ObservedCounts1/counts.00.rr.12.dat
- DataDump/ContactType/ObservedCounts1/counts.05.bb.00.dat
- DataDump/ContactType/ObservedCounts1/counts.01.bb.00.dat
- DataDump/ContactType/ObservedCounts1/counts.01.rr.20.dat
- DataDump/ContactType/ObservedCounts1/counts.01.br.10.dat
- DataDump/ContactType/ObservedCounts1/counts.12.bb.18.dat
- DataDump/ContactType/ObservedCounts1/counts.10.rr.06.dat
- DataDump/ContactType/ObservedCounts1/counts.05.rr.07.dat
- DataDump/ContactType/ObservedCounts1/counts.01.rr.17.dat
- DataDump/ContactType/ObservedCounts1/counts.01.bb.18.dat
- DataDump/ContactType/ObservedCounts1/counts.08.br.16.dat
- DataDump/ContactType/ObservedCounts1/counts.01.br.16.dat
- DataDump/ContactType/ObservedCounts1/counts.00.br.08.dat
- DataDump/ContactType/ObservedCounts1/counts.12.bb.07.dat
- DataDump/ContactType/ObservedCounts1/counts.12.rr.01.dat
- DataDump/ContactType/ObservedCounts1/counts.00.br.01.dat
- DataDump/ContactType/ObservedCounts1/counts.00.rr.10.dat
- DataDump/ContactType/ObservedCounts1/counts.01.br.20.dat
- DataDump/ContactType/ObservedCounts1/counts.10.bb.12.dat
- DataDump/ContactType/ObservedCounts1/counts.05.br.16.dat
- DataDump/ContactType/ObservedCounts1/counts.05.bb.04.dat
- DataDump/ContactType/ObservedCounts1/counts.01.br.08.dat
- DataDump/ContactType/ObservedCounts1/counts.10.br.10.dat
- DataDump/ContactType/ObservedCounts1/counts.10.rr.02.dat
- DataDump/ContactType/ObservedCounts1/counts.10.bb.06.dat
- DataDump/ContactType/ObservedCounts1/counts.00.br.12.dat
- DataDump/ContactType/ObservedCounts1/counts.08.bb.06.dat
- DataDump/ContactType/ObservedCounts1/counts.12.br.15.dat
- DataDump/ContactType/ObservedCounts1/counts.12.br.07.dat
- DataDump/ContactType/ObservedCounts1/counts.08.bb.03.dat
- DataDump/ContactType/ObservedCounts1/counts.00.rr.08.dat
- DataDump/ContactType/ObservedCounts1/counts.08.rr.07.dat
- DataDump/ContactType/ObservedCounts1/counts.12.bb.02.dat
- DataDump/ContactType/ObservedCounts1/counts.05.br.19.dat
- DataDump/ContactType/ObservedCounts1/counts.10.rr.16.dat
- DataDump/ContactType/ObservedCounts1/counts.12.bb.08.dat
- DataDump/ContactType/ObservedCounts1/counts.05.br.12.dat
- DataDump/ContactType/ObservedCounts1/counts.10.rr.20.dat
- DataDump/ContactType/ObservedCounts1/counts.08.bb.15.dat
- DataDump/ContactType/ObservedCounts1/counts.12.rr.09.dat
- DataDump/ContactType/ObservedCounts1/counts.10.bb.10.dat
- DataDump/ContactType/ObservedCounts1/counts.00.bb.12.dat
- DataDump/ContactType/ObservedCounts1/counts.12.rr.04.dat
- DataDump/ContactType/ObservedCounts1/counts.12.rr.19.dat
- DataDump/ContactType/ObservedCounts1/counts.08.br.06.dat
- DataDump/ContactType/ObservedCounts1/counts.00.bb.15.dat
- DataDump/ContactType/ObservedCounts1/counts.01.rr.09.dat
- DataDump/ContactType/ObservedCounts1/counts.08.rr.17.dat
- DataDump/ContactType/ObservedCounts1/counts.00.bb.14.dat
- DataDump/ContactType/ObservedCounts1/counts.08.bb.17.dat
- DataDump/ContactType/ObservedCounts1/counts.01.bb.17.dat
- DataDump/ContactType/ObservedCounts1/counts.08.bb.12.dat
- DataDump/ContactType/ObservedCounts1/counts.00.rr.14.dat
- DataDump/ContactType/ObservedCounts1/counts.10.bb.09.dat
- DataDump/ContactType/ObservedCounts1/counts.00.rr.02.dat
- DataDump/ContactType/ObservedCounts1/counts.08.br.05.dat
- DataDump/ContactType/ObservedCounts1/counts.08.br.10.dat
- DataDump/ContactType/ObservedCounts1/counts.05.bb.06.dat
- DataDump/ContactType/ObservedCounts1/counts.05.rr.18.dat
- DataDump/ContactType/ObservedCounts1/counts.10.rr.13.dat
- DataDump/ContactType/ObservedCounts1/counts.10.bb.01.dat
- DataDump/ContactType/ObservedCounts1/counts.05.bb.09.dat
- DataDump/ContactType/ObservedCounts1/counts.01.rr.15.dat
- DataDump/ContactType/ObservedCounts1/counts.00.br.05.dat
- DataDump/ContactType/ObservedCounts1/counts.01.bb.15.dat
- DataDump/ContactType/ObservedCounts1/counts.10.rr.03.dat
- DataDump/ContactType/ObservedCounts1/counts.10.br.07.dat
- DataDump/ContactType/ObservedCounts1/counts.08.bb.20.dat
- DataDump/ContactType/ObservedCounts1/counts.05.rr.03.dat
- DataDump/ContactType/ObservedCounts1/counts.12.bb.15.dat
- DataDump/ContactType/ObservedCounts1/counts.05.br.01.dat
- DataDump/ContactType/ObservedCounts1/counts.08.br.14.dat
- DataDump/ContactType/ObservedCounts1/counts.10.rr.07.dat
- DataDump/ContactType/ObservedCounts1/counts.05.br.08.dat
- DataDump/ContactType/ObservedCounts1/counts.08.rr.16.dat
- DataDump/ContactType/ObservedCounts1/counts.00.bb.03.dat
- DataDump/ContactType/ObservedCounts1/counts.01.br.01.dat
- DataDump/ContactType/ObservedCounts1/counts.01.bb.16.dat
- DataDump/ContactType/ObservedCounts1/counts.12.rr.00.dat
- DataDump/ContactType/ObservedCounts1/counts.08.br.13.dat
- DataDump/ContactType/ObservedCounts1/counts.08.br.00.dat
- DataDump/ContactType/ObservedCounts1/counts.08.rr.09.dat
- DataDump/ContactType/ObservedCounts1/counts.12.br.20.dat
- DataDump/ContactType/ObservedCounts1/counts.00.bb.06.dat
- DataDump/ContactType/ObservedCounts1/counts.12.rr.06.dat
- DataDump/ContactType/ObservedCounts1/counts.01.bb.10.dat
- DataDump/ContactType/ObservedCounts1/counts.01.bb.14.dat
- DataDump/ContactType/ObservedCounts1/counts.05.bb.15.dat
- DataDump/ContactType/ObservedCounts1/counts.05.rr.02.dat
- DataDump/ContactType/ObservedCounts1/counts.00.bb.10.dat
- DataDump/ContactType/ObservedCounts1/counts.05.br.00.dat
- DataDump/ContactType/ObservedCounts1/counts.00.br.11.dat
- DataDump/ContactType/ObservedCounts1/counts.12.rr.13.dat
- DataDump/ContactType/ObservedCounts1/counts.12.rr.08.dat
- DataDump/ContactType/ObservedCounts1/counts.12.bb.11.dat
- DataDump/ContactType/ObservedCounts1/counts.01.br.15.dat
- DataDump/ContactType/ObservedCounts1/counts.01.br.00.dat
- DataDump/ContactType/ObservedCounts1/counts.12.bb.04.dat
- DataDump/ContactType/ObservedCounts1/counts.10.bb.14.dat
- DataDump/ContactType/ObservedCounts1/counts.05.rr.06.dat
- DataDump/ContactType/ObservedCounts1/counts.10.rr.19.dat
- DataDump/ContactType/ObservedCounts1/counts.00.br.17.dat
- DataDump/ContactType/ObservedCounts1/counts.05.rr.15.dat
- DataDump/ContactType/ObservedCounts1/counts.12.br.08.dat
- DataDump/ContactType/ObservedCounts1/counts.10.bb.19.dat
- DataDump/ContactType/ObservedCounts1/counts.00.br.10.dat
- DataDump/ContactType/ObservedCounts1/counts.10.bb.17.dat
- DataDump/ContactType/ObservedCounts1/counts.10.rr.00.dat
- DataDump/ContactType/ObservedCounts1/counts.00.br.20.dat
- DataDump/ContactType/ObservedCounts1/counts.12.bb.17.dat
- DataDump/ContactType/ObservedCounts1/counts.01.br.12.dat
- DataDump/ContactType/ObservedCounts1/counts.08.bb.14.dat
- DataDump/ContactType/ObservedCounts1/counts.01.bb.13.dat
- DataDump/ContactType/ObservedCounts1/counts.01.br.06.dat
- DataDump/ContactType/ObservedCounts1/counts.01.br.18.dat
- DataDump/ContactType/ObservedCounts1/counts.00.bb.00.dat
- DataDump/ContactType/ObservedCounts1/counts.10.rr.12.dat
- DataDump/ContactType/ObservedCounts1/counts.08.rr.18.dat
- DataDump/ContactType/ObservedCounts1/counts.08.rr.03.dat
- DataDump/ContactType/ObservedCounts1/counts.05.bb.05.dat
- DataDump/ContactType/ObservedCounts1/counts.10.bb.15.dat
- DataDump/ContactType/ObservedCounts1/counts.05.br.04.dat
- DataDump/ContactType/ObservedCounts1/counts.08.rr.10.dat
- DataDump/ContactType/ObservedCounts1/counts.08.rr.13.dat
- DataDump/ContactType/ObservedCounts1/counts.10.br.19.dat
- DataDump/ContactType/ObservedCounts1/counts.05.bb.11.dat
- DataDump/ContactType/ObservedCounts1/counts.05.rr.17.dat
- DataDump/ContactType/ObservedCounts1/counts.01.rr.08.dat
- DataDump/ContactType/ObservedCounts1/counts.00.rr.13.dat
- DataDump/ContactType/ObservedCounts1/counts.12.bb.20.dat
- DataDump/ContactType/ObservedCounts1/counts.05.rr.13.dat
- DataDump/ContactType/ObservedCounts1/counts.10.br.15.dat
- DataDump/ContactType/ObservedCounts1/counts.05.rr.11.dat
- DataDump/ContactType/ObservedCounts1/counts.10.bb.00.dat
- DataDump/ContactType/ObservedCounts1/counts.12.rr.15.dat
- DataDump/ContactType/ObservedCounts1/counts.08.bb.01.dat
- DataDump/ContactType/ObservedCounts1/counts.05.bb.20.dat
- DataDump/ContactType/ObservedCounts1/counts.08.bb.04.dat
- DataDump/ContactType/ObservedCounts1/counts.05.br.14.dat
- DataDump/ContactType/ObservedCounts1/counts.01.br.11.dat
- DataDump/ContactType/ObservedCounts1/counts.08.bb.19.dat
- DataDump/ContactType/ObservedCounts1/counts.12.br.03.dat
- DataDump/ContactType/ObservedCounts1/counts.01.bb.06.dat
- DataDump/ContactType/ObservedCounts1/counts.12.rr.07.dat
- DataDump/ContactType/ObservedCounts1/counts.08.rr.05.dat
- DataDump/ContactType/ObservedCounts1/counts.10.br.16.dat
- DataDump/ContactType/ObservedCounts1/counts.12.bb.09.dat
- DataDump/ContactType/ObservedCounts1/counts.12.rr.18.dat
- DataDump/ContactType/ObservedCounts1/counts.05.bb.07.dat
- DataDump/ContactType/ObservedCounts1/counts.10.bb.03.dat
- DataDump/ContactType/ObservedCounts1/counts.08.rr.12.dat
- DataDump/ContactType/ObservedCounts1/counts.05.rr.19.dat
- DataDump/ContactType/ObservedCounts1/counts.12.bb.19.dat
- DataDump/ContactType/ObservedCounts1/counts.00.rr.15.dat
- DataDump/ContactType/ObservedCounts1/counts.00.bb.17.dat
- DataDump/ContactType/ObservedCounts1/counts.01.rr.03.dat
- DataDump/ContactType/ObservedCounts1/counts.05.rr.12.dat
- DataDump/ContactType/ObservedCounts1/counts.12.br.05.dat
[truncated: 1,181 more entries]
