# Supplementary material for: Residue contact-count potentials are as effective as residue-residue contact-type potentials for ranking protein decoys
Source: BMC Struct Biol. 2008 Dec 8;8:53. doi: 10.1186/1472-6807-8-53 (PMC2642821; doi:10.1186/1472-6807-8-53)
Supplement: Additional file 1 — The complete set of counts and scores for the contact-type and contact-count scoring matrices. The zipped tar archive contains four directories containing all the residue contact data that was used in the analysis, along with the resulting scores. All data within the archive is provided as tab-delimited flat-files in text format. [file 1472-6807-8-53-S1.gz › DataDump/README]

The dump contains four directories containing all the residue contact
data that was used in the analysis, along with the resulting
scores. All data is provided as tab-delimited flat-files in text
format.

The dump contains four directories, two each for the contact-type and
contact-count scores.

Contact-type:
  DataDump/ContactType/ObservedCounts1/
  DataDump/ContactType/PropensityScores/

Contact-count:
  DataDump/ContactCount/ObservedCounts1/
  DataDump/ContactCount/PropensityScores/ 


The 'ObservedCounts' directories contain the counts of each type of
residue contact. The different contact threshold used is encoded in
the file name, for example,

  DataDump/ContactType/ObservedCounts1/counts.XX.YY.ZZ.dat


XX gives the sequence separation threshold between contacts (in number
of residues) and is set to 0, 5, 8, 10 and 12 residues.

YY gives the contact type, and is set to 'bb', 'rr or 'br', which
denotes contacts between Ca atoms (backbone), Cb atoms (residue) or
both, respectively.

ZZ gives the contact distance threshold in Angstroms.


For example, 

  DataDump/ContactType/ObservedCounts1/counts.10.rr.12.dat


gives number of Cb atoms closer than 12 Angstroms but more than 10
residues apart on the polypeptide chain broken down by contact TYPE:

          ALA      ARG      ASN      ASP      CYS      GLN      ...
ALA    113980    51234    39956    52325    17220    35021      ...
ARG         0    27800    22084    34649     8943    18563      ...
ASN         0        0    25886    27196     7622    17094      ...
ASP         0        0        0    32540     9183    20243      ...
CYS         0        0        0        0     7430     6519      ...
GLN         0        0        0        0        0    14918      ...
...      ...       ...     ...       ...      ...      ...      ...


Similar data is given in the "ContactCount/ObservedCounts1/" directory
(but with counts broken down by 'number of contacts' per residue
type).

Finally the two PropensityScores directories give the same data but
presented as the log odds ratio of the observed and expected number of
counts, where the expected number of counts is derived from the
frequency of each residue type.
