# Supplementary material for: Residue contact-count potentials are as effective as residue-residue contact-type potentials for ranking protein decoys
Source: BMC Struct Biol. 2008 Dec 8;8:53. doi: 10.1186/1472-6807-8-53 (PMC2642821; doi:10.1186/1472-6807-8-53)
Supplement: Additional file 1 — The complete set of counts and scores for the contact-type and contact-count scoring matrices. The zipped tar archive contains four directories containing all the residue contact data that was used in the analysis, along with the resulting scores. All data within the archive is provided as tab-delimited flat-files in text format. [file 1472-6807-8-53-S1.gz › DataDump/ContactType/ObservedCounts1/counts.08.bb.18.dat]

          ALA      ARG      ASN      ASP      CYS      GLN      GLU      GLY      HIS      ILE      LEU      LYS      MET      PHE      PRO      SER      THR      TRP      TYR      VAL
ALA    380536   204693   160658   220704    53423   141859   230529   309947    99394   264906   446228   190498    77716   191609   182838   237126   227439    70440   160484   340832
ARG         0   126006    90741   132826    32581    81728   146308   172512    58604   152758   263036   108822    44579   114056   108427   136226   126701    41763    94945   193614
ASN         0        0    96244   111930    27329    71748   110330   146781    47954   137162   203808   105042    38788    98904    86600   125032   116344    36299    87297   156944
ASP         0        0        0   144740    35253    91425   147885   193580    64802   173884   273282   138017    49275   126289   115484   155252   145726    46878   110984   209851
CYS         0        0        0        0    15964    24054    36422    48023    17892    44047    72509    32979    13590    33684    30360    41565    36869    12098    27154    53025
GLN         0        0        0        0        0    66518    94658   119131    41611   110108   184784    83001    32725    82494    75552   102017    94615    30510    69779   133391
GLU         0        0        0        0        0        0   171848   194124    68015   188747   305039   154606    51395   134898   121664   157955   147401    46838   115125   225977
GLY         0        0        0        0        0        0        0   280748    88547   229161   363333   165885    66636   166153   160657   211182   200330    63532   144365   290206
HIS         0        0        0        0        0        0        0        0    32860    76928   127145    55119    23680    59415    54028    70692    65543    22131    50478    94354
ILE         0        0        0        0        0        0        0        0        0   240562   350430   175495    62692   161319   135032   192443   178727    52801   134187   268076
LEU         0        0        0        0        0        0        0        0        0        0   601466   258905    97772   254752   226830   302776   281198    87023   206399   427049
LYS         0        0        0        0        0        0        0        0        0        0        0   143888    45460   119973   101359   141769   131691    39079   103352   197238
MET         0        0        0        0        0        0        0        0        0        0        0        0    23946    46268    40818    54562    50893    16800    39662    73264
PHE         0        0        0        0        0        0        0        0        0        0        0        0        0   123108   103299   140759   128477    42512   101902   189516
PRO         0        0        0        0        0        0        0        0        0        0        0        0        0        0   102304   124373   118144    40077    89454   171950
SER         0        0        0        0        0        0        0        0        0        0        0        0        0        0        0   182786   164727    51305   120081   229525
THR         0        0        0        0        0        0        0        0        0        0        0        0        0        0        0        0   158224    47193   110908   219383
TRP         0        0        0        0        0        0        0        0        0        0        0        0        0        0        0        0        0    19652    38283    65655
TYR         0        0        0        0        0        0        0        0        0        0        0        0        0        0        0        0        0        0    90054   156606
VAL         0        0        0        0        0        0        0        0        0        0        0        0        0        0        0        0        0        0        0   336914
