# Supplementary material for: Residue contact-count potentials are as effective as residue-residue contact-type potentials for ranking protein decoys
Source: BMC Struct Biol. 2008 Dec 8;8:53. doi: 10.1186/1472-6807-8-53 (PMC2642821; doi:10.1186/1472-6807-8-53)
Supplement: Additional file 1 — The complete set of counts and scores for the contact-type and contact-count scoring matrices. The zipped tar archive contains four directories containing all the residue contact data that was used in the analysis, along with the resulting scores. All data within the archive is provided as tab-delimited flat-files in text format. [file 1472-6807-8-53-S1.gz › DataDump/ContactType/ObservedCounts1/counts.10.br.04.dat]

          ALA      ARG      ASN      ASP      CYS      GLN      GLU      GLY      HIS      ILE      LEU      LYS      MET      PHE      PRO      SER      THR      TRP      TYR      VAL
ALA      1606      259      206      306      118      184      263     1603      145      231      467      215      121      306      415      574      314      124      296      357
ARG         0       38       48      102       31       34       76      282       39       24       51       27       16       65       98      115       47       28       63       53
ASN         0        0       96       82       32       22       45      380       39       44       43       49       15       42      101      165       67       21       55       44
ASP         0        0        0       82       36       35       46      493       67       33       57       83       15       56      128      209       96       37       61       55
CYS         0        0        0        0      448       11       17      186       24       15       30       23       16       29       53       62       18       12       28       26
GLN         0        0        0        0        0       30       40      186       31       15       21       18        9       28       66       97       31       26       44       21
GLU         0        0        0        0        0        0       42      291       52       20       45       87       15       48       96      149       56       27       54       40
GLY         0        0        0        0        0        0        0     2024      221      176      450      298      127      339      580      828      341      138      399      315
HIS         0        0        0        0        0        0        0        0       26       15       31       33       14       39       70      104       42       17       38       31
ILE         0        0        0        0        0        0        0        0        0       18       28       26       16       38       43       94       24       18       33       37
LEU         0        0        0        0        0        0        0        0        0        0       54       44       19       53      124      175       48       22       64       53
LYS         0        0        0        0        0        0        0        0        0        0        0       34       12       47       84      138       44       26       65       46
MET         0        0        0        0        0        0        0        0        0        0        0        0       10       14       36       51       20       13       17       12
PHE         0        0        0        0        0        0        0        0        0        0        0        0        0       76      115      153       58       26       51       60
PRO         0        0        0        0        0        0        0        0        0        0        0        0        0        0      166      254      111       60      106       79
SER         0        0        0        0        0        0        0        0        0        0        0        0        0        0        0      404      190       54      142      150
THR         0        0        0        0        0        0        0        0        0        0        0        0        0        0        0        0       62       25       51       51
TRP         0        0        0        0        0        0        0        0        0        0        0        0        0        0        0        0        0       14       35       26
TYR         0        0        0        0        0        0        0        0        0        0        0        0        0        0        0        0        0        0       76       57
VAL         0        0        0        0        0        0        0        0        0        0        0        0        0        0        0        0        0        0        0       74
