# Supplementary material for: Residue contact-count potentials are as effective as residue-residue contact-type potentials for ranking protein decoys
Source: BMC Struct Biol. 2008 Dec 8;8:53. doi: 10.1186/1472-6807-8-53 (PMC2642821; doi:10.1186/1472-6807-8-53)
Supplement: Additional file 1 — The complete set of counts and scores for the contact-type and contact-count scoring matrices. The zipped tar archive contains four directories containing all the residue contact data that was used in the analysis, along with the resulting scores. All data within the archive is provided as tab-delimited flat-files in text format. [file 1472-6807-8-53-S1.gz › DataDump/ContactType/ObservedCounts1/counts.00.br.07.dat]

          ALA      ARG      ASN      ASP      CYS      GLN      GLU      GLY      HIS      ILE      LEU      LYS      MET      PHE      PRO      SER      THR      TRP      TYR      VAL
ALA    111182    52499    38012    51440    14010    37598    61526    73400    22241    73025   123877    50150    19659    46116    39129    55708    54683    16396    39153    94459
ARG         0    29126    22485    37073     7763    21744    46317    41913    13231    36120    64326    25874    10428    26290    21981    32244    29439    10473    24232    45364
ASN         0        0    26336    29132     6575    18600    28925    37839    10939    29899    44866    27469     8312    21957    20496    31431    28467     8443    19438    33380
ASP         0        0        0    31156     8008    22225    33896    47530    15635    38323    59847    40860    10519    28335    26326    41486    36963    10092    23956    45600
CYS         0        0        0        0     9956     5627     8129    12445     4599    11206    18032     7247     3237     8294     6856    10061     8587     2967     6970    14058
GLN         0        0        0        0        0    19606    26731    28542     9445    25999    47265    23559     7935    18883    17461    25388    23489     7756    17096    31647
GLU         0        0        0        0        0        0    46134    47014    15614    44960    76649    53247    12232    30462    28091    39717    37082    10987    25779    53277
GLY         0        0        0        0        0        0        0    72632    20739    50276    78736    44526    15133    38033    37618    54832    50301    14372    34132    64225
HIS         0        0        0        0        0        0        0        0     9774    16704    28121    11823     5040    13078    12392    16531    15080     5082    11483    20372
ILE         0        0        0        0        0        0        0        0        0    61484    85558    41852    14337    36560    28000    42743    41737    11690    32349    73336
LEU         0        0        0        0        0        0        0        0        0        0   151842    66171    23230    57901    48594    68959    64700    19587    50413   109317
LYS         0        0        0        0        0        0        0        0        0        0        0    35432    10933    27822    22018    35031    32357    10061    26614    47974
MET         0        0        0        0        0        0        0        0        0        0        0        0     5886    10695     8401    11827    11392     3684     9131    17897
PHE         0        0        0        0        0        0        0        0        0        0        0        0        0    27650    22838    32187    28754     9228    23894    45308
PRO         0        0        0        0        0        0        0        0        0        0        0        0        0        0    21836    28872    27553     8938    20889    37930
SER         0        0        0        0        0        0        0        0        0        0        0        0        0        0        0    45880    39873    11428    27218    51640
THR         0        0        0        0        0        0        0        0        0        0        0        0        0        0        0        0    39716    10050    24451    53757
TRP         0        0        0        0        0        0        0        0        0        0        0        0        0        0        0        0        0     3908     8454    15041
TYR         0        0        0        0        0        0        0        0        0        0        0        0        0        0        0        0        0        0    22018    38914
VAL         0        0        0        0        0        0        0        0        0        0        0        0        0        0        0        0        0        0        0   101016
