# Supplementary material for: Residue contact-count potentials are as effective as residue-residue contact-type potentials for ranking protein decoys
Source: BMC Struct Biol. 2008 Dec 8;8:53. doi: 10.1186/1472-6807-8-53 (PMC2642821; doi:10.1186/1472-6807-8-53)
Supplement: Additional file 1 — The complete set of counts and scores for the contact-type and contact-count scoring matrices. The zipped tar archive contains four directories containing all the residue contact data that was used in the analysis, along with the resulting scores. All data within the archive is provided as tab-delimited flat-files in text format. [file 1472-6807-8-53-S1.gz › DataDump/ContactType/ObservedCounts1/counts.00.rr.19.dat]

          ALA      ARG      ASN      ASP      CYS      GLN      GLU      GLY      HIS      ILE      LEU      LYS      MET      PHE      PRO      SER      THR      TRP      TYR      VAL
ALA    517504   278106   216932   298234    71411   194586   316572   423798   133251   352249   602387   260978   104512   256608   245107   319118   304165    94853   216005   451545
ARG         0   170648   122280   178970    43429   111536   201505   235129    78799   205646   357458   148629    60271   154310   145233   182644   169583    56602   128738   258490
ASN         0        0   128478   150278    36814    97595   150723   198350    64083   186395   279081   143273    52286   134755   116825   167578   155257    49756   118533   211061
ASP         0        0        0   193848    47757   124403   203133   261711    86680   237338   376220   188665    66781   173774   156631   208967   196241    64323   151268   284310
CYS         0        0        0        0    21026    32312    49127    66044    23984    58306    96739    43899    17990    44937    40328    55576    48908    16185    36561    69875
GLN         0        0        0        0        0    92196   131882   162686    56038   148785   253782   114687    44423   111817   102167   138138   126921    41993    95008   178708
GLU         0        0        0        0        0        0   242864   266945    91484   257260   422746   217254    70008   185383   166575   214565   199401    64648   156702   304968
GLY         0        0        0        0        0        0        0   383522   120287   315762   503056   229061    91405   229722   216932   287010   272318    87985   199125   398608
HIS         0        0        0        0        0        0        0        0    45514   103587   173303    74313    31919    80509    72702    93997    87474    30121    68340   126354
ILE         0        0        0        0        0        0        0        0        0   312302   462267   237860    82923   212756   182797   258195   237156    70212   178795   348948
LEU         0        0        0        0        0        0        0        0        0        0   804760   356126   131624   341071   309514   412066   378272   116852   278654   564389
LYS         0        0        0        0        0        0        0        0        0        0        0   199906    62062   164417   138455   192100   177672    53824   140507   266101
MET         0        0        0        0        0        0        0        0        0        0        0        0    32420    62016    54754    73478    67997    22435    53178    97074
PHE         0        0        0        0        0        0        0        0        0        0        0        0        0   164078   140262   191034   172531    56916   137038   250639
PRO         0        0        0        0        0        0        0        0        0        0        0        0        0        0   138154   167833   158989    54154   120731   231265
SER         0        0        0        0        0        0        0        0        0        0        0        0        0        0        0   244914   219215    69277   162441   306636
THR         0        0        0        0        0        0        0        0        0        0        0        0        0        0        0        0   209438    63282   148668   290308
TRP         0        0        0        0        0        0        0        0        0        0        0        0        0        0        0        0        0    26118    51262    86985
TYR         0        0        0        0        0        0        0        0        0        0        0        0        0        0        0        0        0        0   121558   208404
VAL         0        0        0        0        0        0        0        0        0        0        0        0        0        0        0        0        0        0        0   438228
