# Supplementary material for: Residue contact-count potentials are as effective as residue-residue contact-type potentials for ranking protein decoys
Source: BMC Struct Biol. 2008 Dec 8;8:53. doi: 10.1186/1472-6807-8-53 (PMC2642821; doi:10.1186/1472-6807-8-53)
Supplement: Additional file 1 — The complete set of counts and scores for the contact-type and contact-count scoring matrices. The zipped tar archive contains four directories containing all the residue contact data that was used in the analysis, along with the resulting scores. All data within the archive is provided as tab-delimited flat-files in text format. [file 1472-6807-8-53-S1.gz › DataDump/ContactType/ObservedCounts1/counts.08.br.04.dat]

          ALA      ARG      ASN      ASP      CYS      GLN      GLU      GLY      HIS      ILE      LEU      LYS      MET      PHE      PRO      SER      THR      TRP      TYR      VAL
ALA      1716      271      208      312      120      193      272     1638      150      241      500      231      127      336      432      603      322      130      319      378
ARG         0       40       52      104       34       35       78      295       39       25       54       28       16       66      105      121       49       30       63       54
ASN         0        0       96       85       33       22       45      386       39       46       46       52       15       44      102      169       68       21       55       45
ASP         0        0        0       82       36       36       47      507       67       34       59       88       16       61      129      216       98       37       63       58
CYS         0        0        0        0      474       12       17      195       25       15       31       24       16       32       57       66       18       13       29       27
GLN         0        0        0        0        0       30       41      188       32       16       22       20       10       29       68      103       31       26       46       21
GLU         0        0        0        0        0        0       44      301       53       20       46       91       15       50      102      156       56       27       58       41
GLY         0        0        0        0        0        0        0     2092      230      177      466      302      128      353      605      853      352      140      412      325
HIS         0        0        0        0        0        0        0        0       28       15       32       35       16       39       73      108       42       17       41       32
ILE         0        0        0        0        0        0        0        0        0       18       29       26       16       43       43       96       25       18       34       37
LEU         0        0        0        0        0        0        0        0        0        0       54       45       22       58      129      189       53       24       66       56
LYS         0        0        0        0        0        0        0        0        0        0        0       34       13       50       86      144       46       27       67       47
MET         0        0        0        0        0        0        0        0        0        0        0        0       10       14       38       54       20       14       20       12
PHE         0        0        0        0        0        0        0        0        0        0        0        0        0       78      119      160       63       26       56       64
PRO         0        0        0        0        0        0        0        0        0        0        0        0        0        0      174      262      115       61      108       87
SER         0        0        0        0        0        0        0        0        0        0        0        0        0        0        0      422      194       61      148      154
THR         0        0        0        0        0        0        0        0        0        0        0        0        0        0        0        0       66       26       53       53
TRP         0        0        0        0        0        0        0        0        0        0        0        0        0        0        0        0        0       14       36       27
TYR         0        0        0        0        0        0        0        0        0        0        0        0        0        0        0        0        0        0       88       58
VAL         0        0        0        0        0        0        0        0        0        0        0        0        0        0        0        0        0        0        0       76
