# Supplementary material for: Residue contact-count potentials are as effective as residue-residue contact-type potentials for ranking protein decoys
Source: BMC Struct Biol. 2008 Dec 8;8:53. doi: 10.1186/1472-6807-8-53 (PMC2642821; doi:10.1186/1472-6807-8-53)
Supplement: Additional file 1 — The complete set of counts and scores for the contact-type and contact-count scoring matrices. The zipped tar archive contains four directories containing all the residue contact data that was used in the analysis, along with the resulting scores. All data within the archive is provided as tab-delimited flat-files in text format. [file 1472-6807-8-53-S1.gz › DataDump/ContactType/ObservedCounts1/counts.12.rr.05.dat]

          ALA      ARG      ASN      ASP      CYS      GLN      GLU      GLY      HIS      ILE      LEU      LYS      MET      PHE      PRO      SER      THR      TRP      TYR      VAL
ALA      8564     1789     1478     1879      899     1249     1860     4413     1073     4201     5682     1573     1058     2776     2548     3181     2955      954     2479     6893
ARG         0      422      504     1191      245      484     1156     1357      409      673     1075      348      191      670      716     1173      930      325      706     1100
ASN         0        0     1104     1007      235      420      603     1748      413      583      891      592      213      630      782     1384     1104      257      603      843
ASP         0        0        0      872      311      438      517     1901      553      762     1045     1275      241      636     1009     1850     1432      249      598     1199
CYS         0        0        0        0     2194      176      215      696      195      413      687      195      164      448      311      544      401      146      333      682
GLN         0        0        0        0        0      334      367      890      290      500      702      485      154      489      618      859      755      202      473      853
GLU         0        0        0        0        0        0      406     1275      467      766      928     1265      212      629      877     1293     1093      257      510     1186
GLY         0        0        0        0        0        0        0     4810      908     1677     2348     1317      577     1706     1925     3022     2468      587     1611     2772
HIS         0        0        0        0        0        0        0        0      332      477      763      365      172      496      573      934      682      224      497      810
ILE         0        0        0        0        0        0        0        0        0     2122     2648      653      484     1479      880     1363      936      484     1262     2514
LEU         0        0        0        0        0        0        0        0        0        0     3858      886      679     2196     1536     2007     1589      752     1784     4006
LYS         0        0        0        0        0        0        0        0        0        0        0      444      215      646      684     1185      899      274      784     1096
MET         0        0        0        0        0        0        0        0        0        0        0        0      214      449      335      514      379      193      377      702
PHE         0        0        0        0        0        0        0        0        0        0        0        0        0     1600     1116     1310      916      473     1125     2219
PRO         0        0        0        0        0        0        0        0        0        0        0        0        0        0     1280     1440     1080      480     1000     1464
SER         0        0        0        0        0        0        0        0        0        0        0        0        0        0        0     2802     2169      452     1049     2169
THR         0        0        0        0        0        0        0        0        0        0        0        0        0        0        0        0     2056      313      835     1610
TRP         0        0        0        0        0        0        0        0        0        0        0        0        0        0        0        0        0      156      409      761
TYR         0        0        0        0        0        0        0        0        0        0        0        0        0        0        0        0        0        0     1130     1846
VAL         0        0        0        0        0        0        0        0        0        0        0        0        0        0        0        0        0        0        0     3792
