# Supplementary material for: Residue contact-count potentials are as effective as residue-residue contact-type potentials for ranking protein decoys
Source: BMC Struct Biol. 2008 Dec 8;8:53. doi: 10.1186/1472-6807-8-53 (PMC2642821; doi:10.1186/1472-6807-8-53)
Supplement: Additional file 1 — The complete set of counts and scores for the contact-type and contact-count scoring matrices. The zipped tar archive contains four directories containing all the residue contact data that was used in the analysis, along with the resulting scores. All data within the archive is provided as tab-delimited flat-files in text format. [file 1472-6807-8-53-S1.gz › DataDump/ContactType/ObservedCounts1/counts.10.bb.05.dat]

          ALA      ARG      ASN      ASP      CYS      GLN      GLU      GLY      HIS      ILE      LEU      LYS      MET      PHE      PRO      SER      THR      TRP      TYR      VAL
ALA      2796      880      731      845      341      497      703     3404      420     1580     2057      731      367     1051     1006     1262     1161      369      919     2152
ARG         0      436      378      779      141      327      795     1233      278      515      727      334      140      431      441      671      716      242      570      755
ASN         0        0      892      503      124      292      343     1492      232      366      417      464      123      334      440      806      696      138      356      488
ASP         0        0        0      500      156      309      278     1723      343      389      514      788      149      326      490      810      707      123      331      544
CYS         0        0        0        0      486       96      110      487       91      257      330      119       83      233      168      233      194      111      165      364
GLN         0        0        0        0        0      240      286      824      145      287      383      308       84      230      267      477      463      125      263      366
GLU         0        0        0        0        0        0      292     1205      269      441      593      877      119      365      378      643      634      129      404      619
GLY         0        0        0        0        0        0        0     4916      775     1440     2365     1181      546     1400     1649     2327     1751      498     1278     2081
HIS         0        0        0        0        0        0        0        0      180      299      386      216       77      262      257      443      402      103      285      414
ILE         0        0        0        0        0        0        0        0        0     2594     2253      519      356     1149      380      704      793      265      828     2830
LEU         0        0        0        0        0        0        0        0        0        0     2472      591      378     1210      739      966      930      385      940     2915
LYS         0        0        0        0        0        0        0        0        0        0        0      382      128      391      395      721      704      183      655      686
MET         0        0        0        0        0        0        0        0        0        0        0        0      152      233      171      230      228       86      171      384
PHE         0        0        0        0        0        0        0        0        0        0        0        0        0      832      528      658      516      189      602     1484
PRO         0        0        0        0        0        0        0        0        0        0        0        0        0        0      550      720      628      214      533      655
SER         0        0        0        0        0        0        0        0        0        0        0        0        0        0        0     1298     1096      228      576     1030
THR         0        0        0        0        0        0        0        0        0        0        0        0        0        0        0        0     1396      175      509     1242
TRP         0        0        0        0        0        0        0        0        0        0        0        0        0        0        0        0        0       84      211      364
TYR         0        0        0        0        0        0        0        0        0        0        0        0        0        0        0        0        0        0      586     1076
VAL         0        0        0        0        0        0        0        0        0        0        0        0        0        0        0        0        0        0        0     3950
