# Supplementary material for: Residue contact-count potentials are as effective as residue-residue contact-type potentials for ranking protein decoys
Source: BMC Struct Biol. 2008 Dec 8;8:53. doi: 10.1186/1472-6807-8-53 (PMC2642821; doi:10.1186/1472-6807-8-53)
Supplement: Additional file 1 — The complete set of counts and scores for the contact-type and contact-count scoring matrices. The zipped tar archive contains four directories containing all the residue contact data that was used in the analysis, along with the resulting scores. All data within the archive is provided as tab-delimited flat-files in text format. [file 1472-6807-8-53-S1.gz › DataDump/ContactType/ObservedCounts1/counts.12.bb.06.dat]

          ALA      ARG      ASN      ASP      CYS      GLN      GLU      GLY      HIS      ILE      LEU      LYS      MET      PHE      PRO      SER      THR      TRP      TYR      VAL
ALA      9106     3122     2592     3155     1265     1905     2914     7632     1664     5591     7668     2712     1338     3753     3234     4569     4479     1240     3262     7966
ARG         0     1368     1344     2297      579     1024     2256     3267      834     2202     3102     1061      520     1683     1451     2251     2168      766     1718     3125
ASN         0        0     2492     1840      518     1011     1308     3799      816     1826     2164     1531      477     1418     1450     2568     2321      524     1346     2320
ASP         0        0        0     1648      622      982     1065     4226     1164     2133     2466     2476      592     1443     1699     2871     2646      513     1399     2880
CYS         0        0        0        0     1840      360      465     1366      390      962     1314      500      253      812      541      939      826      299      656     1293
GLN         0        0        0        0        0      694      854     2176      545     1342     1739      990      376     1048      974     1583     1528      432     1046     1923
GLU         0        0        0        0        0        0      964     3135      898     2085     2642     2425      517     1489     1375     2144     2090      517     1389     2926
GLY         0        0        0        0        0        0        0     8698     2073     4771     6349     3081     1373     3919     4061     5634     5111     1370     3494     6913
HIS         0        0        0        0        0        0        0        0      682     1187     1602      667      341     1031      882     1445     1307      383      946     1638
ILE         0        0        0        0        0        0        0        0        0     6570     6372     2297     1131     3387     1567     3327     3444      996     2783     7739
LEU         0        0        0        0        0        0        0        0        0        0     8424     2690     1317     3974     2657     4307     4274     1312     3392     8551
LYS         0        0        0        0        0        0        0        0        0        0        0     1318      495     1555     1264     2288     2166      599     1898     2983
MET         0        0        0        0        0        0        0        0        0        0        0        0      396      854      591      901      864      285      671     1389
PHE         0        0        0        0        0        0        0        0        0        0        0        0        0     2614     1606     2673     2445      801     2129     4424
PRO         0        0        0        0        0        0        0        0        0        0        0        0        0        0     1836     2362     2043      627     1531     2435
SER         0        0        0        0        0        0        0        0        0        0        0        0        0        0        0     4144     3612      921     2222     4384
THR         0        0        0        0        0        0        0        0        0        0        0        0        0        0        0        0     3956      809     2095     4957
TRP         0        0        0        0        0        0        0        0        0        0        0        0        0        0        0        0        0      330      727     1364
TYR         0        0        0        0        0        0        0        0        0        0        0        0        0        0        0        0        0        0     2016     3602
VAL         0        0        0        0        0        0        0        0        0        0        0        0        0        0        0        0        0        0        0    10968
