# Supplementary material for: Residue contact-count potentials are as effective as residue-residue contact-type potentials for ranking protein decoys
Source: BMC Struct Biol. 2008 Dec 8;8:53. doi: 10.1186/1472-6807-8-53 (PMC2642821; doi:10.1186/1472-6807-8-53)
Supplement: Additional file 1 — The complete set of counts and scores for the contact-type and contact-count scoring matrices. The zipped tar archive contains four directories containing all the residue contact data that was used in the analysis, along with the resulting scores. All data within the archive is provided as tab-delimited flat-files in text format. [file 1472-6807-8-53-S1.gz › DataDump/ContactType/ObservedCounts1/counts.00.bb.04.dat]

          ALA      ARG      ASN      ASP      CYS      GLN      GLU      GLY      HIS      ILE      LEU      LYS      MET      PHE      PRO      SER      THR      TRP      TYR      VAL
ALA     11794     6690     5141     7456     1389     5092     8631     9089     2675     7068    12625     7300     2225     4876     5369     7052     6610     1793     4163     8992
ARG         0     4206     3237     4649     1039     3138     5960     5766     1850     4844     8318     4304     1397     3581     3351     4390     3876     1359     3264     5955
ASN         0        0     3290     3765      828     2526     4367     5474     1534     4363     6554     4101     1123     3182     3637     4184     3606     1270     2711     4706
ASP         0        0        0     4840     1116     2945     6148     7106     2019     6232     9353     5452     1537     4765     5173     5318     4768     1688     3782     6957
CYS         0        0        0        0      424      721     1083     1584      581     1067     1727      907      326      812      923     1286     1032      305      720     1251
GLN         0        0        0        0        0     2876     4025     4036     1353     3339     6281     3452     1076     2458     2845     3408     2988     1094     2326     4126
GLU         0        0        0        0        0        0     8440     7231     2159     6589    10781     7490     1728     4323     5107     5354     5079     1598     3644     7674
GLY         0        0        0        0        0        0        0     9620     2872     6493     9874     7155     1902     4965     5280     7711     6831     1842     4583     7716
HIS         0        0        0        0        0        0        0        0     1504     2072     3704     1757      617     1712     2078     2117     1955      645     1399     2298
ILE         0        0        0        0        0        0        0        0        0     5016     7388     5901     1279     3359     4170     5545     5180     1152     3157     6128
LEU         0        0        0        0        0        0        0        0        0        0    13618     9599     2376     5579     7372     9519     8505     2048     5146     9896
LYS         0        0        0        0        0        0        0        0        0        0        0     6072     1648     3732     3883     5007     4533     1366     3404     6827
MET         0        0        0        0        0        0        0        0        0        0        0        0      596      981     1151     1499     1385      339      870     1762
PHE         0        0        0        0        0        0        0        0        0        0        0        0        0     2524     3173     4495     3935      959     2562     4393
PRO         0        0        0        0        0        0        0        0        0        0        0        0        0        0     3206     4616     4317     1001     2884     5504
SER         0        0        0        0        0        0        0        0        0        0        0        0        0        0        0     6466     5183     1539     3587     6608
THR         0        0        0        0        0        0        0        0        0        0        0        0        0        0        0        0     4756     1382     3144     6569
TRP         0        0        0        0        0        0        0        0        0        0        0        0        0        0        0        0        0      372      892     1516
TYR         0        0        0        0        0        0        0        0        0        0        0        0        0        0        0        0        0        0     2382     3896
VAL         0        0        0        0        0        0        0        0        0        0        0        0        0        0        0        0        0        0        0     8202
