# Supplementary material for: Residue contact-count potentials are as effective as residue-residue contact-type potentials for ranking protein decoys
Source: BMC Struct Biol. 2008 Dec 8;8:53. doi: 10.1186/1472-6807-8-53 (PMC2642821; doi:10.1186/1472-6807-8-53)
Supplement: Additional file 1 — The complete set of counts and scores for the contact-type and contact-count scoring matrices. The zipped tar archive contains four directories containing all the residue contact data that was used in the analysis, along with the resulting scores. All data within the archive is provided as tab-delimited flat-files in text format. [file 1472-6807-8-53-S1.gz › DataDump/ContactType/ObservedCounts1/counts.01.rr.18.dat]

          ALA      ARG      ASN      ASP      CYS      GLN      GLU      GLY      HIS      ILE      LEU      LYS      MET      PHE      PRO      SER      THR      TRP      TYR      VAL
ALA    451262   239593   186215   255489    62727   167410   271214   367231   115309   310673   529995   223335    91354   224840   211078   275482   263079    82864   188487   397269
ARG         0   146388   104430   153853    37585    95371   173024   201779    67465   178740   310722   126348    52034   133432   124833   156650   145748    48924   111171   224140
ASN         0        0   109936   128126    31886    83371   128194   169486    54952   160992   240910   121854    44933   115977    99408   143124   133207    42826   102175   182079
ASP         0        0        0   165168    41057   106456   171768   223353    74222   204070   323725   161183    57359   149014   132724   178275   167734    55229   130181   244331
CYS         0        0        0        0    19062    28090    42286    57324    20901    51726    85572    37841    15895    39751    34872    48273    42722    14252    32255    61925
GLN         0        0        0        0        0    78766   112249   139509    47930   129287   220025    97529    38259    96896    87294   118382   109052    36149    82046   154685
GLU         0        0        0        0        0        0   205468   227188    78196   221835   365835   185145    60114   159646   141675   182847   170141    55616   135210   262755
GLY         0        0        0        0        0        0        0   331076   103445   275071   438138   194599    79315   199558   186199   246352   234152    76351   172359   347327
HIS         0        0        0        0        0        0        0        0    39198    90204   150698    63155    27774    70067    62021    81103    75418    26153    59478   110219
ILE         0        0        0        0        0        0        0        0        0   279810   413010   205993    73543   189534   157730   224420   207164    61755   157596   311363
LEU         0        0        0        0        0        0        0        0        0        0   717788   307705   116147   302644   267342   357013   329689   102916   245581   502472
LYS         0        0        0        0        0        0        0        0        0        0        0   170316    53104   141787   118065   163563   151760    46274   121066   229575
MET         0        0        0        0        0        0        0        0        0        0        0        0    28556    54891    47179    63656    59098    19757    46771    85763
PHE         0        0        0        0        0        0        0        0        0        0        0        0        0   145744   121026   165022   149837    50196   120544   222197
PRO         0        0        0        0        0        0        0        0        0        0        0        0        0        0   118948   143254   136132    46971   104450   199825
SER         0        0        0        0        0        0        0        0        0        0        0        0        0        0        0   209712   188402    59993   140531   266093
THR         0        0        0        0        0        0        0        0        0        0        0        0        0        0        0        0   180896    54945   129066   253104
TRP         0        0        0        0        0        0        0        0        0        0        0        0        0        0        0        0        0    23050    44925    76485
TYR         0        0        0        0        0        0        0        0        0        0        0        0        0        0        0        0        0        0   106484   183591
VAL         0        0        0        0        0        0        0        0        0        0        0        0        0        0        0        0        0        0        0   390596
