# Supplementary material for: Residue contact-count potentials are as effective as residue-residue contact-type potentials for ranking protein decoys
Source: BMC Struct Biol. 2008 Dec 8;8:53. doi: 10.1186/1472-6807-8-53 (PMC2642821; doi:10.1186/1472-6807-8-53)
Supplement: Additional file 1 — The complete set of counts and scores for the contact-type and contact-count scoring matrices. The zipped tar archive contains four directories containing all the residue contact data that was used in the analysis, along with the resulting scores. All data within the archive is provided as tab-delimited flat-files in text format. [file 1472-6807-8-53-S1.gz › DataDump/ContactType/ObservedCounts1/counts.00.rr.07.dat]

          ALA      ARG      ASN      ASP      CYS      GLN      GLU      GLY      HIS      ILE      LEU      LYS      MET      PHE      PRO      SER      THR      TRP      TYR      VAL
ALA     49218    21793    16633    22478     6412    15974    25430    35484     9834    34591    59309    20602     9232    21861    17489    24863    24220     7441    18149    42945
ARG         0    12122    10071    17957     3398     9579    21723    20150     5870    15133    27009    10590     4474    11168     9727    14450    13057     4620    10798    19075
ASN         0        0    12528    13827     2880     8510    13475    18315     5076    12632    18782    12163     3638     9424     9404    14779    13291     3720     8578    14350
ASP         0        0        0    14534     3463    10192    15240    22644     7503    15485    23939    19632     4373    11787    11878    19697    17228     4363    10453    18594
CYS         0        0        0        0     5234     2381     3302     6118     2184     5705     9278     3011     1636     4158     3167     4538     3903     1429     3370     6965
GLN         0        0        0        0        0     8748    11883    13773     4277    10784    19803    10329     3445     7989     7878    11663    10773     3352     7479    13200
GLU         0        0        0        0        0        0    19992    22214     7238    17900    30049    25205     4954    12097    12626    18608    16947     4562    10624    21398
GLY         0        0        0        0        0        0        0    36316    10022    24313    38122    21009     7414    18538    17425    26304    24071     6954    16706    30827
HIS         0        0        0        0        0        0        0        0     4558     7475    12719     5066     2328     5983     5687     7952     7040     2360     5334     9070
ILE         0        0        0        0        0        0        0        0        0    35462    47824    16983     7450    19272    13093    18226    19285     5783    16407    40611
LEU         0        0        0        0        0        0        0        0        0        0    83888    26484    11965    30980    22570    29826    29646    10122    25839    60262
LYS         0        0        0        0        0        0        0        0        0        0        0    14450     4497    11090     9477    15704    14425     4180    11407    19614
MET         0        0        0        0        0        0        0        0        0        0        0        0     2930     5507     3853     5169     5167     1855     4578     8995
PHE         0        0        0        0        0        0        0        0        0        0        0        0        0    14268    10756    14184    12777     4565    11817    22937
PRO         0        0        0        0        0        0        0        0        0        0        0        0        0        0     9702    13112    12524     4300    10014    17306
SER         0        0        0        0        0        0        0        0        0        0        0        0        0        0        0    21712    18524     5049    12053    22161
THR         0        0        0        0        0        0        0        0        0        0        0        0        0        0        0        0    18578     4433    10942    24409
TRP         0        0        0        0        0        0        0        0        0        0        0        0        0        0        0        0        0     1842     4047     7222
TYR         0        0        0        0        0        0        0        0        0        0        0        0        0        0        0        0        0        0    10486    19097
VAL         0        0        0        0        0        0        0        0        0        0        0        0        0        0        0        0        0        0        0    52750
