# Supplementary material for: Residue contact-count potentials are as effective as residue-residue contact-type potentials for ranking protein decoys
Source: BMC Struct Biol. 2008 Dec 8;8:53. doi: 10.1186/1472-6807-8-53 (PMC2642821; doi:10.1186/1472-6807-8-53)
Supplement: Additional file 1 — The complete set of counts and scores for the contact-type and contact-count scoring matrices. The zipped tar archive contains four directories containing all the residue contact data that was used in the analysis, along with the resulting scores. All data within the archive is provided as tab-delimited flat-files in text format. [file 1472-6807-8-53-S1.gz › DataDump/ContactType/ObservedCounts1/counts.12.br.14.dat]

          ALA      ARG      ASN      ASP      CYS      GLN      GLU      GLY      HIS      ILE      LEU      LYS      MET      PHE      PRO      SER      THR      TRP      TYR      VAL
ALA    348538   169961   133315   179798    51150   117145   182481   277827    86750   259269   427927   153393    72463   181532   156291   203258   199155    64506   149425   329174
ARG         0    98070    73780   111528    28709    63964   118391   147258    48035   134369   231154    81477    38156   100120    92058   111424   105156    36497    83706   168577
ASN         0        0    82338    90940    24270    57737    85111   129846    40813   117746   172963    81989    32631    85053    74609   105499    98596    30857    75301   134664
ASP         0        0        0   114288    30035    71141   108706   166502    55381   146368   226610   111797    40368   105682    96759   127258   120075    39526    94456   176656
CYS         0        0        0        0    18454    21056    29732    45802    16748    44665    72472    27363    13546    33655    27637    37878    34184    11743    26439    53884
GLN         0        0        0        0        0    51638    71009   100493    34281    95179   158796    63002    27853    70955    63825    82302    77500    26475    60113   114145
GLU         0        0        0        0        0        0   122468   157018    54703   156404   252946   121911    41626   110659    97730   122923   117097    38760    95978   186594
GLY         0        0        0        0        0        0        0   261752    80301   211843   330096   136765    60692   152712   143508   188672   178846    57650   131780   268683
HIS         0        0        0        0        0        0        0        0    31098    70223   114269    42864    21465    54381    46925    62105    57343    20306    46352    85645
ILE         0        0        0        0        0        0        0        0        0   260462   369874   148609    63407   167633   117095   171629   165865    52380   133205   284531
LEU         0        0        0        0        0        0        0        0        0        0   635726   218096    97208   261950   197620   266189   255707    85932   203140   442913
LYS         0        0        0        0        0        0        0        0        0        0        0   105380    36824   100042    82721   111191   105101    31839    86002   166680
MET         0        0        0        0        0        0        0        0        0        0        0        0    23934    46484    35339    47845    45944    16376    37955    72748
PHE         0        0        0        0        0        0        0        0        0        0        0        0        0   127394    91384   125108   116901    42262   100849   193540
PRO         0        0        0        0        0        0        0        0        0        0        0        0        0        0    91712   107026   101570    35859    80871   151504
SER         0        0        0        0        0        0        0        0        0        0        0        0        0        0        0   156218   140966    45387   105931   204456
THR         0        0        0        0        0        0        0        0        0        0        0        0        0        0        0        0   138618    42049    99798   203604
TRP         0        0        0        0        0        0        0        0        0        0        0        0        0        0        0        0        0    19302    36632    64129
TYR         0        0        0        0        0        0        0        0        0        0        0        0        0        0        0        0        0        0    86080   154492
VAL         0        0        0        0        0        0        0        0        0        0        0        0        0        0        0        0        0        0        0   355592
