# Supplementary material for: Residue contact-count potentials are as effective as residue-residue contact-type potentials for ranking protein decoys
Source: BMC Struct Biol. 2008 Dec 8;8:53. doi: 10.1186/1472-6807-8-53 (PMC2642821; doi:10.1186/1472-6807-8-53)
Supplement: Additional file 1 — The complete set of counts and scores for the contact-type and contact-count scoring matrices. The zipped tar archive contains four directories containing all the residue contact data that was used in the analysis, along with the resulting scores. All data within the archive is provided as tab-delimited flat-files in text format. [file 1472-6807-8-53-S1.gz › DataDump/ContactType/ObservedCounts1/counts.12.bb.05.dat]

          ALA      ARG      ASN      ASP      CYS      GLN      GLU      GLY      HIS      ILE      LEU      LYS      MET      PHE      PRO      SER      THR      TRP      TYR      VAL
ALA      2646      850      703      820      332      479      680     3313      406     1513     1962      703      351     1006      970     1229     1118      345      875     2067
ARG         0      414      366      749      137      311      758     1199      269      497      688      318      132      408      419      640      692      222      534      728
ASN         0        0      876      492      118      284      319     1464      221      349      407      452      116      319      423      777      679      132      341      469
ASP         0        0        0      498      152      297      268     1682      337      378      499      762      143      312      467      794      688      116      316      528
CYS         0        0        0        0      464       94      106      473       89      248      314      116       77      219      158      223      192      103      157      345
GLN         0        0        0        0        0      232      266      796      143      275      366      290       78      224      256      459      439      119      247      348
GLU         0        0        0        0        0        0      282     1172      256      422      567      834      113      347      358      618      599      119      372      595
GLY         0        0        0        0        0        0        0     4810      743     1397     2284     1154      529     1355     1614     2273     1686      483     1235     2013
HIS         0        0        0        0        0        0        0        0      176      284      368      208       71      247      247      432      392       98      279      405
ILE         0        0        0        0        0        0        0        0        0     2486     2153      498      339     1109      357      678      759      254      784     2715
LEU         0        0        0        0        0        0        0        0        0        0     2364      568      356     1141      699      923      898      367      894     2776
LYS         0        0        0        0        0        0        0        0        0        0        0      356      122      370      378      692      670      166      607      662
MET         0        0        0        0        0        0        0        0        0        0        0        0      138      223      166      221      218       80      166      372
PHE         0        0        0        0        0        0        0        0        0        0        0        0        0      804      496      631      505      176      577     1418
PRO         0        0        0        0        0        0        0        0        0        0        0        0        0        0      524      695      609      199      498      628
SER         0        0        0        0        0        0        0        0        0        0        0        0        0        0        0     1270     1058      223      548      978
THR         0        0        0        0        0        0        0        0        0        0        0        0        0        0        0        0     1338      168      489     1176
TRP         0        0        0        0        0        0        0        0        0        0        0        0        0        0        0        0        0       76      198      345
TYR         0        0        0        0        0        0        0        0        0        0        0        0        0        0        0        0        0        0      550     1029
VAL         0        0        0        0        0        0        0        0        0        0        0        0        0        0        0        0        0        0        0     3778
