# Supplementary material for: Residue contact-count potentials are as effective as residue-residue contact-type potentials for ranking protein decoys
Source: BMC Struct Biol. 2008 Dec 8;8:53. doi: 10.1186/1472-6807-8-53 (PMC2642821; doi:10.1186/1472-6807-8-53)
Supplement: Additional file 1 — The complete set of counts and scores for the contact-type and contact-count scoring matrices. The zipped tar archive contains four directories containing all the residue contact data that was used in the analysis, along with the resulting scores. All data within the archive is provided as tab-delimited flat-files in text format. [file 1472-6807-8-53-S1.gz › DataDump/ContactType/ObservedCounts1/counts.12.br.06.dat]

          ALA      ARG      ASN      ASP      CYS      GLN      GLU      GLY      HIS      ILE      LEU      LYS      MET      PHE      PRO      SER      THR      TRP      TYR      VAL
ALA     21976     6576     5800     6608     2944     4248     6320    15087     3642    14630    19807     5632     3236     8893     8024     9877    10352     2941     7744    21544
ARG         0     2546     2862     5174     1186     2150     4783     6500     1795     4015     6078     1967     1065     3211     3266     4649     4422     1461     3485     6008
ASN         0        0     5264     4296     1123     2193     3007     7932     1805     3634     4699     3196     1076     3055     3560     5737     5181     1138     2943     4737
ASP         0        0        0     3372     1299     2052     2191     8324     2524     3984     5024     5376     1157     2923     3946     6847     5926     1062     2766     5622
CYS         0        0        0        0     4804      797      944     2847      817     2058     3004      952      626     1747     1378     1983     1725      657     1363     2960
GLN         0        0        0        0        0     1492     1712     4366     1170     2669     3658     2089      766     2129     2444     3438     3337      890     2122     3996
GLU         0        0        0        0        0        0     1874     6098     1903     3988     5087     5135     1017     2843     3363     4796     4586     1021     2638     5820
GLY         0        0        0        0        0        0        0    17396     4105     9891    13243     6020     2856     7778     8092    11154    10380     2794     6999    14222
HIS         0        0        0        0        0        0        0        0     1370     2266     3317     1438      691     2022     2180     3257     2803      840     1986     3324
ILE         0        0        0        0        0        0        0        0        0    11592    13176     4217     2368     6845     4084     6524     5916     1980     5685    14163
LEU         0        0        0        0        0        0        0        0        0        0    19492     5175     2972     8855     6690     8783     8262     2946     7275    18437
LYS         0        0        0        0        0        0        0        0        0        0        0     2386     1016     2915     2897     4723     4371     1188     3821     5813
MET         0        0        0        0        0        0        0        0        0        0        0        0      868     1807     1405     1948     1748      652     1475     3059
PHE         0        0        0        0        0        0        0        0        0        0        0        0        0     5860     4118     5270     4385     1670     4462     9138
PRO         0        0        0        0        0        0        0        0        0        0        0        0        0        0     4590     5461     4829     1754     3939     6260
SER         0        0        0        0        0        0        0        0        0        0        0        0        0        0        0     8928     7985     1813     4459     9084
THR         0        0        0        0        0        0        0        0        0        0        0        0        0        0        0        0     8110     1536     3950     8857
TRP         0        0        0        0        0        0        0        0        0        0        0        0        0        0        0        0        0      652     1561     2825
TYR         0        0        0        0        0        0        0        0        0        0        0        0        0        0        0        0        0        0     4330     7606
VAL         0        0        0        0        0        0        0        0        0        0        0        0        0        0        0        0        0        0        0    20400
