# Supplementary material for: Residue contact-count potentials are as effective as residue-residue contact-type potentials for ranking protein decoys
Source: BMC Struct Biol. 2008 Dec 8;8:53. doi: 10.1186/1472-6807-8-53 (PMC2642821; doi:10.1186/1472-6807-8-53)
Supplement: Additional file 1 — The complete set of counts and scores for the contact-type and contact-count scoring matrices. The zipped tar archive contains four directories containing all the residue contact data that was used in the analysis, along with the resulting scores. All data within the archive is provided as tab-delimited flat-files in text format. [file 1472-6807-8-53-S1.gz › DataDump/ContactType/ObservedCounts1/counts.05.rr.16.dat]

          ALA      ARG      ASN      ASP      CYS      GLN      GLU      GLY      HIS      ILE      LEU      LYS      MET      PHE      PRO      SER      THR      TRP      TYR      VAL
ALA    302810   154426   119515   163134    43290   107157   170834   242029    76228   218031   367812   141505    62589   155543   136594   179849   173835    56211   128609   276938
ARG         0    91538    65876    97609    24990    59475   107915   128873    43109   118867   206229    77520    34127    88274    79750    99226    93065    32270    73418   148504
ASN         0        0    69830    79890    20954    52147    78696   109632    35362   104439   155887    74338    28988    75152    63111    91194    85138    27427    66013   117878
ASP         0        0        0   102416    26468    65791   103949   142533    47478   130755   207302    99789    36642    94750    82756   111503   104867    35245    83312   156273
CYS         0        0        0        0    14292    18567    27117    38668    14178    36885    60601    24527    11301    28182    23325    32249    28914     9987    22510    44002
GLN         0        0        0        0        0    48934    68404    89143    30685    84981   143962    59658    25035    63724    55509    74690    69369    23677    53733   101571
GLU         0        0        0        0        0        0   122790   141887    49337   142779   234755   112632    38336   101767    87413   112820   106113    35362    86849   168533
GLY         0        0        0        0        0        0        0   217290    68014   183300   291810   121301    52873   132339   119081   159384   151515    50260   114030   230466
HIS         0        0        0        0        0        0        0        0    25660    60652   100661    39343    18690    47177    39641    52852    49175    17586    39772    73783
ILE         0        0        0        0        0        0        0        0        0   207198   300572   133512    52470   137115   102583   149541   141244    43861   111632   227728
LEU         0        0        0        0        0        0        0        0        0        0   518998   198604    81684   217025   174477   236633   222912    72780   172123   363538
LYS         0        0        0        0        0        0        0        0        0        0        0   102516    33913    90809    72992   101042    94620    29298    77497   148593
MET         0        0        0        0        0        0        0        0        0        0        0        0    20114    38692    30830    42266    39771    13797    32496    60618
PHE         0        0        0        0        0        0        0        0        0        0        0        0        0   104228    78821   108992   100770    35578    84670   159536
PRO         0        0        0        0        0        0        0        0        0        0        0        0        0        0    75200    90408    86402    30856    68551   129929
SER         0        0        0        0        0        0        0        0        0        0        0        0        0        0        0   133908   121274    39715    92412   176760
THR         0        0        0        0        0        0        0        0        0        0        0        0        0        0        0        0   117456    36714    86056   171935
TRP         0        0        0        0        0        0        0        0        0        0        0        0        0        0        0        0        0    16404    31270    53979
TYR         0        0        0        0        0        0        0        0        0        0        0        0        0        0        0        0        0        0    73424   129395
VAL         0        0        0        0        0        0        0        0        0        0        0        0        0        0        0        0        0        0        0   284130
