# Supplementary material for: Residue contact-count potentials are as effective as residue-residue contact-type potentials for ranking protein decoys
Source: BMC Struct Biol. 2008 Dec 8;8:53. doi: 10.1186/1472-6807-8-53 (PMC2642821; doi:10.1186/1472-6807-8-53)
Supplement: Additional file 1 — The complete set of counts and scores for the contact-type and contact-count scoring matrices. The zipped tar archive contains four directories containing all the residue contact data that was used in the analysis, along with the resulting scores. All data within the archive is provided as tab-delimited flat-files in text format. [file 1472-6807-8-53-S1.gz › DataDump/ContactType/ObservedCounts1/counts.08.bb.10.dat]

          ALA      ARG      ASN      ASP      CYS      GLN      GLU      GLY      HIS      ILE      LEU      LYS      MET      PHE      PRO      SER      THR      TRP      TYR      VAL
ALA     61422    27020    21355    27097     9268    18209    27127    47534    13787    44638    70985    24114    11867    30690    26195    33621    33377    10570    25262    58700
ARG         0    13966    11513    18668     4866     9429    18825    24503     7345    20022    33019    11131     5565    15506    15419    18032    16837     5882    13561    26692
ASN         0        0    14796    14731     4127     9032    12466    22778     6659    16555    23467    12903     4745    12721    13019    17936    16668     4668    11715    20292
ASP         0        0        0    16088     4874    10070    13436    27709     9351    19457    28696    19097     5398    14508    15651    20865    19077     5601    13963    25118
CYS         0        0        0        0     5388     3375     4554     8392     2969     7879    12381     4420     2331     6070     5076     6710     5992     2099     4764    10063
GLN         0        0        0        0        0     7580     9561    16445     5043    13562    21897     9324     3927    10301    10627    13331    12542     3990     9251    17551
GLU         0        0        0        0        0        0    14096    24050     8349    21246    32465    19634     5515    15114    15329    19041    18087     5475    13843    27495
GLY         0        0        0        0        0        0        0    48408    13368    32625    48695    22830     9655    24644    25572    33417    31343     9340    21945    43746
HIS         0        0        0        0        0        0        0        0     5340    10581    16396     6335     3224     8481     8104    10565     9642     3257     7472    13409
ILE         0        0        0        0        0        0        0        0        0    49374    65240    21631    10555    28298    18889    25987    27178     8339    22925    54846
LEU         0        0        0        0        0        0        0        0        0        0   107530    30165    15420    42363    31310    38813    39328    13532    33088    80351
LYS         0        0        0        0        0        0        0        0        0        0        0    14498     5228    14559    13216    17807    17045     4917    13944    26055
MET         0        0        0        0        0        0        0        0        0        0        0        0     3798     7745     5817     7272     7273     2668     6291    12639
PHE         0        0        0        0        0        0        0        0        0        0        0        0        0    21442    15362    19265    18760     6843    17205    33924
PRO         0        0        0        0        0        0        0        0        0        0        0        0        0        0    16518    18647    17594     6451    14722    25045
SER         0        0        0        0        0        0        0        0        0        0        0        0        0        0        0    26902    24187     7361    16955    32804
THR         0        0        0        0        0        0        0        0        0        0        0        0        0        0        0        0    24334     6823    16025    34862
TRP         0        0        0        0        0        0        0        0        0        0        0        0        0        0        0        0        0     3010     6011    10475
TYR         0        0        0        0        0        0        0        0        0        0        0        0        0        0        0        0        0        0    14358    27375
VAL         0        0        0        0        0        0        0        0        0        0        0        0        0        0        0        0        0        0        0    70490
