# Supplementary material for: Residue contact-count potentials are as effective as residue-residue contact-type potentials for ranking protein decoys
Source: BMC Struct Biol. 2008 Dec 8;8:53. doi: 10.1186/1472-6807-8-53 (PMC2642821; doi:10.1186/1472-6807-8-53)
Supplement: Additional file 1 — The complete set of counts and scores for the contact-type and contact-count scoring matrices. The zipped tar archive contains four directories containing all the residue contact data that was used in the analysis, along with the resulting scores. All data within the archive is provided as tab-delimited flat-files in text format. [file 1472-6807-8-53-S1.gz › DataDump/ContactType/ObservedCounts1/counts.05.bb.17.dat]

          ALA      ARG      ASN      ASP      CYS      GLN      GLU      GLY      HIS      ILE      LEU      LYS      MET      PHE      PRO      SER      THR      TRP      TYR      VAL
ALA    358844   191976   149167   205412    49977   133374   217000   286342    92257   248808   420499   179099    72553   178604   169277   220523   211766    65466   149532   319435
ARG         0   118200    84361   124881    30290    76659   139329   158498    54284   143000   247615   102242    41528   106443   100918   126433   117935    39009    88919   180680
ASN         0        0    88978   103413    25459    66923   103248   134106    44031   127766   189977    98099    35807    91393    80018   115520   107476    33518    80894   145160
ASP         0        0        0   134356    32800    85671   138449   177118    59835   161917   255592   130146    45594   117247   106729   143337   134670    43503   103167   194474
CYS         0        0        0        0    15566    22580    33885    44337    16645    41129    67670    30550    12652    31424    28299    38631    34312    11283    25447    49620
GLN         0        0        0        0        0    63036    89684   109861    38619   103287   174166    78557    30548    77176    70200    95302    88083    28610    65293   124658
GLU         0        0        0        0        0        0   164620   178963    63247   177437   289554   148135    47818   126456   113438   147144   137416    43902   107993   211600
GLY         0        0        0        0        0        0        0   256442    81108   211600   336243   152945    61426   152609   146513   193640   183444    58434   132780   267735
HIS         0        0        0        0        0        0        0        0    30530    71329   118375    51125    21949    55125    49600    65129    60407    20527    46795    87548
ILE         0        0        0        0        0        0        0        0        0   227610   331043   165288    58628   151370   125114   178969   166622    49065   125583   252811
LEU         0        0        0        0        0        0        0        0        0        0   570218   244934    91523   239336   211389   282384   263018    81487   193652   403549
LYS         0        0        0        0        0        0        0        0        0        0        0   136600    42481   112705    94246   131849   122477    36714    96842   185215
MET         0        0        0        0        0        0        0        0        0        0        0        0    22374    43196    37616    50633    47216    15601    36887    68503
PHE         0        0        0        0        0        0        0        0        0        0        0        0        0   114790    95315   130205   118924    39514    94993   177330
PRO         0        0        0        0        0        0        0        0        0        0        0        0        0        0    94472   114129   108790    37365    83053   158992
SER         0        0        0        0        0        0        0        0        0        0        0        0        0        0        0   168404   151940    47478   111303   213360
THR         0        0        0        0        0        0        0        0        0        0        0        0        0        0        0        0   146726    43746   102905   204236
TRP         0        0        0        0        0        0        0        0        0        0        0        0        0        0        0        0        0    18234    35503    60996
TYR         0        0        0        0        0        0        0        0        0        0        0        0        0        0        0        0        0        0    83610   146386
VAL         0        0        0        0        0        0        0        0        0        0        0        0        0        0        0        0        0        0        0   318046
