# Supplementary material for: Residue contact-count potentials are as effective as residue-residue contact-type potentials for ranking protein decoys
Source: BMC Struct Biol. 2008 Dec 8;8:53. doi: 10.1186/1472-6807-8-53 (PMC2642821; doi:10.1186/1472-6807-8-53)
Supplement: Additional file 1 — The complete set of counts and scores for the contact-type and contact-count scoring matrices. The zipped tar archive contains four directories containing all the residue contact data that was used in the analysis, along with the resulting scores. All data within the archive is provided as tab-delimited flat-files in text format. [file 1472-6807-8-53-S1.gz › DataDump/ContactType/ObservedCounts1/counts.01.bb.12.dat]

          ALA      ARG      ASN      ASP      CYS      GLN      GLU      GLY      HIS      ILE      LEU      LYS      MET      PHE      PRO      SER      THR      TRP      TYR      VAL
ALA    176882    88946    66785    91317    24171    61602    99075   130791    41352   121334   205138    83057    33812    82840    77105    99582    96874    29989    69841   155422
ARG         0    52546    38308    59676    13851    34722    68219    71966    23919    65869   115710    45012    18693    48247    47024    56916    53152    17661    41282    82594
ASN         0        0    42280    47035    12032    30791    46279    61214    19773    56960    84880    45305    15578    40912    37414    52985    49415    15153    36628    64980
ASP         0        0        0    57866    14984    38379    58791    79078    27505    71890   113315    63067    19687    51678    48901    65402    61150    19492    46628    86837
CYS         0        0        0        0     9848    10390    15075    21312     7799    20106    32663    13675     6041    15188    13328    18255    16189     5321    12455    24700
GLN         0        0        0        0        0    29488    41029    48921    17101    46790    81224    36310    13713    34493    32785    43338    40264    13239    29864    56361
GLU         0        0        0        0        0        0    72524    78383    28046    79851   133753    74274    21169    56175    52011    65587    61919    19900    48953    95024
GLY         0        0        0        0        0        0        0   118724    36489    95153   149650    69812    27235    68368    68094    89536    84782    26096    60029   122236
HIS         0        0        0        0        0        0        0        0    15256    31993    53452    21985     9773    24701    22887    29674    27592     9373    21506    39453
ILE         0        0        0        0        0        0        0        0        0   117126   167996    76052    28150    73632    56634    80473    77076    22918    60271   129030
LEU         0        0        0        0        0        0        0        0        0        0   292282   114511    44050   116518    97003   126840   120535    38237    93214   202496
LYS         0        0        0        0        0        0        0        0        0        0        0    62326    18866    51225    44562    60246    56305    16854    45151    85362
MET         0        0        0        0        0        0        0        0        0        0        0        0    10906    20643    16822    22384    21244     7116    17237    32939
PHE         0        0        0        0        0        0        0        0        0        0        0        0        0    55016    43807    58223    53752    18420    44725    86168
PRO         0        0        0        0        0        0        0        0        0        0        0        0        0        0    46638    53527    50804    17819    39746    72657
SER         0        0        0        0        0        0        0        0        0        0        0        0        0        0        0    78118    69818    21359    50488    96693
THR         0        0        0        0        0        0        0        0        0        0        0        0        0        0        0        0    68540    19867    46869    95500
TRP         0        0        0        0        0        0        0        0        0        0        0        0        0        0        0        0        0     8058    16321    28458
TYR         0        0        0        0        0        0        0        0        0        0        0        0        0        0        0        0        0        0    39202    70634
VAL         0        0        0        0        0        0        0        0        0        0        0        0        0        0        0        0        0        0        0   164244
