# Supplementary material for: Residue contact-count potentials are as effective as residue-residue contact-type potentials for ranking protein decoys
Source: BMC Struct Biol. 2008 Dec 8;8:53. doi: 10.1186/1472-6807-8-53 (PMC2642821; doi:10.1186/1472-6807-8-53)
Supplement: Additional file 1 — The complete set of counts and scores for the contact-type and contact-count scoring matrices. The zipped tar archive contains four directories containing all the residue contact data that was used in the analysis, along with the resulting scores. All data within the archive is provided as tab-delimited flat-files in text format. [file 1472-6807-8-53-S1.gz › DataDump/ContactType/ObservedCounts1/counts.01.rr.04.dat]

          ALA      ARG      ASN      ASP      CYS      GLN      GLU      GLY      HIS      ILE      LEU      LYS      MET      PHE      PRO      SER      THR      TRP      TYR      VAL
ALA      3950      528      499      849      301      413      614     1539      440      482     1577      448      289      854      940     1220      574      317      888      865
ARG         0       62       88      279       54       95      202      272       87       61      185       66       47      129      137      295      102       69      145      102
ASN         0        0      130      211       47       88      176      356       83       60      205      122       46      129      165      344      154       58      114      115
ASP         0        0        0      278       90      131      199      469      137      112      346      389       74      218      318      503      263       83      200      197
CYS         0        0        0        0     2010       44       63      171       59       48      155       48       33      101       83      163       57       40       79       70
GLN         0        0        0        0        0       70       79      187       58       66      156       84       40      107      163      253       92       41      117       98
GLU         0        0        0        0        0        0      112      293      133       91      237      261       45      140      258      379      169       55      125      167
GLY         0        0        0        0        0        0        0     1218      209      124      458      257      114      317      480      858      336      131      365      298
HIS         0        0        0        0        0        0        0        0       72       50      158       82       43      116      147      230       97       61      126      106
ILE         0        0        0        0        0        0        0        0        0       96      189       63       47      152       87      199       59       36      142      100
LEU         0        0        0        0        0        0        0        0        0        0      438      153       83      427      313      538      169      146      373      293
LYS         0        0        0        0        0        0        0        0        0        0        0       92       32      120      154      300      102       67      140      114
MET         0        0        0        0        0        0        0        0        0        0        0        0       20       92       77      115       45       33       80       82
PHE         0        0        0        0        0        0        0        0        0        0        0        0        0      328      268      363      112       98      255      198
PRO         0        0        0        0        0        0        0        0        0        0        0        0        0        0      338      421      151      131      238      141
SER         0        0        0        0        0        0        0        0        0        0        0        0        0        0        0      812      338      132      338      337
THR         0        0        0        0        0        0        0        0        0        0        0        0        0        0        0        0      150       49      116      101
TRP         0        0        0        0        0        0        0        0        0        0        0        0        0        0        0        0        0       40      106       81
TYR         0        0        0        0        0        0        0        0        0        0        0        0        0        0        0        0        0        0      282      192
VAL         0        0        0        0        0        0        0        0        0        0        0        0        0        0        0        0        0        0        0      222
