# Supplementary material for: Residue contact-count potentials are as effective as residue-residue contact-type potentials for ranking protein decoys
Source: BMC Struct Biol. 2008 Dec 8;8:53. doi: 10.1186/1472-6807-8-53 (PMC2642821; doi:10.1186/1472-6807-8-53)
Supplement: Additional file 1 — The complete set of counts and scores for the contact-type and contact-count scoring matrices. The zipped tar archive contains four directories containing all the residue contact data that was used in the analysis, along with the resulting scores. All data within the archive is provided as tab-delimited flat-files in text format. [file 1472-6807-8-53-S1.gz › DataDump/ContactType/ObservedCounts1/counts.01.br.04.dat]

          ALA      ARG      ASN      ASP      CYS      GLN      GLU      GLY      HIS      ILE      LEU      LYS      MET      PHE      PRO      SER      THR      TRP      TYR      VAL
ALA      2214      408      261      419      167      284      390     1954      220      338      800      348      178      480      595      768      411      187      447      479
ARG         0       78       99      181       42       75      172      392       56       48      136       60       35       97      141      185       82       45      111       78
ASN         0        0      122      119       43       55       90      474       55       59      111       90       26       76      129      233       95       29       80       71
ASP         0        0        0      144       50       67       75      644       90       76      120      159       38       95      190      281      129       61       96       95
CYS         0        0        0        0      572       18       31      236       38       32       73       34       23       50       67       76       26       22       42       45
GLN         0        0        0        0        0       70       92      267       42       40       82       57       27       55      106      160       56       43       72       40
GLU         0        0        0        0        0        0      138      405       76       51      144      213       33      103      163      227       97       43       94       80
GLY         0        0        0        0        0        0        0     2436      280      212      598      378      164      447      724     1100      473      181      496      413
HIS         0        0        0        0        0        0        0        0       32       27       59       51       26       59       96      140       66       25       62       47
ILE         0        0        0        0        0        0        0        0        0       38       98       52       34       91       52      145       45       35       66       65
LEU         0        0        0        0        0        0        0        0        0        0      256      129       72      177      191      309      126       62      156      146
LYS         0        0        0        0        0        0        0        0        0        0        0       62       25       95      118      203       77       44      110       77
MET         0        0        0        0        0        0        0        0        0        0        0        0       18       36       48       71       37       21       43       38
PHE         0        0        0        0        0        0        0        0        0        0        0        0        0      186      167      220       94       59      131      124
PRO         0        0        0        0        0        0        0        0        0        0        0        0        0        0      204      345      139       80      144      102
SER         0        0        0        0        0        0        0        0        0        0        0        0        0        0        0      498      233       79      209      194
THR         0        0        0        0        0        0        0        0        0        0        0        0        0        0        0        0       78       43       82       73
TRP         0        0        0        0        0        0        0        0        0        0        0        0        0        0        0        0        0       24       58       49
TYR         0        0        0        0        0        0        0        0        0        0        0        0        0        0        0        0        0        0      168       96
VAL         0        0        0        0        0        0        0        0        0        0        0        0        0        0        0        0        0        0        0      108
