# Supplementary material for: Residue contact-count potentials are as effective as residue-residue contact-type potentials for ranking protein decoys
Source: BMC Struct Biol. 2008 Dec 8;8:53. doi: 10.1186/1472-6807-8-53 (PMC2642821; doi:10.1186/1472-6807-8-53)
Supplement: Additional file 1 — The complete set of counts and scores for the contact-type and contact-count scoring matrices. The zipped tar archive contains four directories containing all the residue contact data that was used in the analysis, along with the resulting scores. All data within the archive is provided as tab-delimited flat-files in text format. [file 1472-6807-8-53-S1.gz › DataDump/ContactType/ObservedCounts1/counts.00.bb.05.dat]

          ALA      ARG      ASN      ASP      CYS      GLN      GLU      GLY      HIS      ILE      LEU      LYS      MET      PHE      PRO      SER      THR      TRP      TYR      VAL
ALA     16752     8484     6485     9103     1959     6333    10425    13598     3448     9558    16951     8839     2946     6674     6989     9107     8503     2456     5750    12250
ARG         0     5096     4049     6109     1276     3986     8005     7708     2344     5747    10101     5083     1716     4394     4120     5553     4957     1801     4230     7184
ASN         0        0     4492     4630     1030     3132     5144     7397     1913     5022     7573     5109     1355     3762     4304     5401     4605     1504     3302     5465
ASP         0        0        0     5706     1344     3594     6873     9442     2535     6918    10483     6950     1815     5365     5897     6653     5861     1927     4377     7832
CYS         0        0        0        0      988      883     1311     2240      717     1479     2392     1143      461     1159     1173     1607     1302      484      980     1773
GLN         0        0        0        0        0     3598     4889     5335     1645     4001     7536     4292     1332     2970     3370     4280     3843     1367     2886     4903
GLU         0        0        0        0        0        0     9606     9212     2686     7530    12562     9779     2019     5161     5835     6621     6186     1902     4477     8839
GLY         0        0        0        0        0        0        0    14828     3949     8561    13434     9051     2654     6830     7307    10804     9273     2564     6301    10548
HIS         0        0        0        0        0        0        0        0     1772     2559     4472     2147      780     2124     2464     2778     2531      831     1858     2902
ILE         0        0        0        0        0        0        0        0        0     8420    10977     6868     1878     5072     4809     6638     6317     1625     4398     9775
LEU         0        0        0        0        0        0        0        0        0        0    19710    11221     3346     7968     8670    11371    10191     2854     7088    14364
LYS         0        0        0        0        0        0        0        0        0        0        0     7034     1957     4521     4595     6251     5665     1752     4541     8014
MET         0        0        0        0        0        0        0        0        0        0        0        0      868     1412     1445     1887     1773      492     1227     2429
PHE         0        0        0        0        0        0        0        0        0        0        0        0        0     3882     3982     5499     4728     1358     3600     6442
PRO         0        0        0        0        0        0        0        0        0        0        0        0        0        0     3936     5628     5248     1343     3664     6455
SER         0        0        0        0        0        0        0        0        0        0        0        0        0        0        0     8274     6717     1956     4503     8092
THR         0        0        0        0        0        0        0        0        0        0        0        0        0        0        0        0     6614     1674     3924     8245
TRP         0        0        0        0        0        0        0        0        0        0        0        0        0        0        0        0        0      540     1314     2138
TYR         0        0        0        0        0        0        0        0        0        0        0        0        0        0        0        0        0        0     3374     5425
VAL         0        0        0        0        0        0        0        0        0        0        0        0        0        0        0        0        0        0        0    13134
