# Supplementary material for: Residue contact-count potentials are as effective as residue-residue contact-type potentials for ranking protein decoys
Source: BMC Struct Biol. 2008 Dec 8;8:53. doi: 10.1186/1472-6807-8-53 (PMC2642821; doi:10.1186/1472-6807-8-53)
Supplement: Additional file 1 — The complete set of counts and scores for the contact-type and contact-count scoring matrices. The zipped tar archive contains four directories containing all the residue contact data that was used in the analysis, along with the resulting scores. All data within the archive is provided as tab-delimited flat-files in text format. [file 1472-6807-8-53-S1.gz › DataDump/ContactType/ObservedCounts1/counts.05.br.11.dat]

          ALA      ARG      ASN      ASP      CYS      GLN      GLU      GLY      HIS      ILE      LEU      LYS      MET      PHE      PRO      SER      THR      TRP      TYR      VAL
ALA    201170    91826    70754    92543    29804    62911    95640   151777    46365   150451   245239    82444    39978   101508    84838   109734   109610    35898    84089   194288
ARG         0    49474    38634    62782    15785    33398    65979    78513    25033    71602   121781    40230    19812    53069    49798    59110    56160    19817    46024    91660
ASN         0        0    45476    47387    13392    30329    43278    69508    21459    59016    86375    42766    16544    43156    39986    56489    52651    15967    39532    69555
ASP         0        0        0    55048    16206    35946    50720    85922    29728    71573   109767    62237    19681    51322    49804    66405    62288    19945    48815    89009
CYS         0        0        0        0    14472    11416    15612    26303     9483    26242    41609    14706     7740    19826    15672    21349    19343     6917    15785    32408
GLN         0        0        0        0        0    27232    35898    53253    17648    49264    82540    32702    14403    36554    34246    44023    41637    14230    32271    61449
GLU         0        0        0        0        0        0    57322    79249    28685    79350   126753    68252    20446    55263    50556    63392    60766    20111    50527    97378
GLY         0        0        0        0        0        0        0   141248    42205   111217   170940    72555    31925    79872    76196   101371    96488    30263    70550   144054
HIS         0        0        0        0        0        0        0        0    16944    36792    59344    21687    11090    28525    25032    33352    30967    11032    25185    45500
ILE         0        0        0        0        0        0        0        0        0   163202   225988    78118    36700    99580    62286    89707    91533    29978    78437   177214
LEU         0        0        0        0        0        0        0        0        0        0   383704   112786    55420   153003   105727   137742   137627    49079   116680   269066
LYS         0        0        0        0        0        0        0        0        0        0        0    52742    18700    51309    43478    58794    56203    17097    47119    90083
MET         0        0        0        0        0        0        0        0        0        0        0        0    13474    26604    18908    24953    24484     9122    21499    42670
PHE         0        0        0        0        0        0        0        0        0        0        0        0        0    73352    48961    65159    62822    23878    57975   115011
PRO         0        0        0        0        0        0        0        0        0        0        0        0        0        0    49830    57127    54338    20511    46175    81194
SER         0        0        0        0        0        0        0        0        0        0        0        0        0        0        0    83918    76660    24364    56424   110030
THR         0        0        0        0        0        0        0        0        0        0        0        0        0        0        0        0    76124    23184    54177   114710
TRP         0        0        0        0        0        0        0        0        0        0        0        0        0        0        0        0        0    10650    20895    37140
TYR         0        0        0        0        0        0        0        0        0        0        0        0        0        0        0        0        0        0    48970    91472
VAL         0        0        0        0        0        0        0        0        0        0        0        0        0        0        0        0        0        0        0   225282
