# Supplementary material for: Residue contact-count potentials are as effective as residue-residue contact-type potentials for ranking protein decoys
Source: BMC Struct Biol. 2008 Dec 8;8:53. doi: 10.1186/1472-6807-8-53 (PMC2642821; doi:10.1186/1472-6807-8-53)
Supplement: Additional file 1 — The complete set of counts and scores for the contact-type and contact-count scoring matrices. The zipped tar archive contains four directories containing all the residue contact data that was used in the analysis, along with the resulting scores. All data within the archive is provided as tab-delimited flat-files in text format. [file 1472-6807-8-53-S1.gz › DataDump/ContactType/ObservedCounts1/counts.01.rr.11.dat]

          ALA      ARG      ASN      ASP      CYS      GLN      GLU      GLY      HIS      ILE      LEU      LYS      MET      PHE      PRO      SER      THR      TRP      TYR      VAL
ALA    144498    67866    50664    68121    19946    47465    74662   104249    32048   100010   168838    62193    27491    67496    57924    76958    74878    24368    56431   127641
ARG         0    38270    28504    46319    10623    26029    53145    55398    17862    49101    86685    32055    13997    36248    34544    42779    39699    13611    31667    61666
ASN         0        0    32286    35632     9230    23249    33964    47278    14960    41422    62389    33365    11636    30248    27720    40074    37120    11426    27615    47960
ASP         0        0        0    42114    11340    28673    42245    60039    21081    51504    81571    48026    14390    37505    35608    49214    45646    14431    34878    63030
CYS         0        0        0        0     8896     7919    11276    17589     6262    16890    27494    10223     5007    12807    10174    14238    12711     4517    10286    20633
GLN         0        0        0        0        0    22358    30671    37686    12868    34882    61139    26928    10537    25886    24278    32766    30447    10201    22986    42679
GLU         0        0        0        0        0        0    52236    58279    21186    58243    98392    56828    15578    41035    37775    48814    45752    15028    36782    69841
GLY         0        0        0        0        0        0        0    95614    28794    76641   120677    53054    21888    55196    52573    69791    66461    21091    48460    98915
HIS         0        0        0        0        0        0        0        0    12188    24618    41089    15963     7591    19141    16921    22969    21039     7411    17069    30228
ILE         0        0        0        0        0        0        0        0        0   100468   144105    55163    23645    62851    41557    60620    59156    19224    50041   109222
LEU         0        0        0        0        0        0        0        0        0        0   250952    83906    37005    99599    72372    96037    92779    32126    77302   171507
LYS         0        0        0        0        0        0        0        0        0        0        0    43944    13821    37121    32172    44519    41295    12468    33840    62663
MET         0        0        0        0        0        0        0        0        0        0        0        0     9012    17455    12655    17170    16445     5933    14109    27287
PHE         0        0        0        0        0        0        0        0        0        0        0        0        0    47376    32893    44318    41548    15345    37238    72071
PRO         0        0        0        0        0        0        0        0        0        0        0        0        0        0    34280    40029    37643    13535    30309    53764
SER         0        0        0        0        0        0        0        0        0        0        0        0        0        0        0    59230    52948    16448    38698    73218
THR         0        0        0        0        0        0        0        0        0        0        0        0        0        0        0        0    51926    15216    36067    73676
TRP         0        0        0        0        0        0        0        0        0        0        0        0        0        0        0        0        0     6818    13410    23583
TYR         0        0        0        0        0        0        0        0        0        0        0        0        0        0        0        0        0        0    31990    58066
VAL         0        0        0        0        0        0        0        0        0        0        0        0        0        0        0        0        0        0        0   138590
