# Supplementary material for: Residue contact-count potentials are as effective as residue-residue contact-type potentials for ranking protein decoys
Source: BMC Struct Biol. 2008 Dec 8;8:53. doi: 10.1186/1472-6807-8-53 (PMC2642821; doi:10.1186/1472-6807-8-53)
Supplement: Additional file 1 — The complete set of counts and scores for the contact-type and contact-count scoring matrices. The zipped tar archive contains four directories containing all the residue contact data that was used in the analysis, along with the resulting scores. All data within the archive is provided as tab-delimited flat-files in text format. [file 1472-6807-8-53-S1.gz › DataDump/ContactType/ObservedCounts1/counts.12.rr.20.dat]

          ALA      ARG      ASN      ASP      CYS      GLN      GLU      GLY      HIS      ILE      LEU      LYS      MET      PHE      PRO      SER      THR      TRP      TYR      VAL
ALA    451306   241209   191625   260302    63938   167168   268058   379495   119515   315044   532733   222191    94063   231714   217395   282846   270441    85568   194614   404188
ARG         0   146158   106061   153116    38905    94768   165670   208554    69798   180786   311135   124942    53577   136621   126671   160026   149021    50129   113527   228637
ASN         0        0   112898   130741    32660    83710   127759   178992    57500   164062   245115   121191    46862   119497   102451   147820   136842    43867   105301   187685
ASP         0        0        0   167982    41900   106080   170488   233825    76753   207052   325863   157001    59175   151771   135839   183103   171815    56175   132489   249036
CYS         0        0        0        0    18196    28331    43030    59101    21639    52988    87710    38745    16566    40965    35949    49487    43957    14724    33024    63214
GLN         0        0        0        0        0    76198   107922   143967    49369   130252   218485    94476    39440    98295    88406   119388   110438    36668    83178   157225
GLU         0        0        0        0        0        0   193302   233187    79536   220995   356498   172956    60905   159944   140979   183705   171683    55408   135328   262973
GLY         0        0        0        0        0        0        0   349350   109242   283964   450841   198926    83228   207991   195089   257725   243906    79470   179993   358593
HIS         0        0        0        0        0        0        0        0    39486    93743   154820    64943    28977    72686    64754    84225    78462    27339    61574   114650
ILE         0        0        0        0        0        0        0        0        0   284656   418881   204511    76028   195048   162100   230510   212988    64953   162831   317271
LEU         0        0        0        0        0        0        0        0        0        0   723174   302149   119348   310237   272172   365255   336338   106914   251933   508920
LYS         0        0        0        0        0        0        0        0        0        0        0   162098    53697   141580   117611   164933   152233    46261   121166   229593
MET         0        0        0        0        0        0        0        0        0        0        0        0    29546    56902    49180    66177    61488    20812    48684    88666
PHE         0        0        0        0        0        0        0        0        0        0        0        0        0   151348   124745   171092   155324    52535   125199   228989
PRO         0        0        0        0        0        0        0        0        0        0        0        0        0        0   121494   148252   140322    48176   107086   205333
SER         0        0        0        0        0        0        0        0        0        0        0        0        0        0        0   216828   194593    62121   144902   274671
THR         0        0        0        0        0        0        0        0        0        0        0        0        0        0        0        0   185784    56911   133599   260427
TRP         0        0        0        0        0        0        0        0        0        0        0        0        0        0        0        0        0    24268    47308    79910
TYR         0        0        0        0        0        0        0        0        0        0        0        0        0        0        0        0        0        0   110766   189046
VAL         0        0        0        0        0        0        0        0        0        0        0        0        0        0        0        0        0        0        0   397118
