# Supplementary material for: Residue contact-count potentials are as effective as residue-residue contact-type potentials for ranking protein decoys
Source: BMC Struct Biol. 2008 Dec 8;8:53. doi: 10.1186/1472-6807-8-53 (PMC2642821; doi:10.1186/1472-6807-8-53)
Supplement: Additional file 1 — The complete set of counts and scores for the contact-type and contact-count scoring matrices. The zipped tar archive contains four directories containing all the residue contact data that was used in the analysis, along with the resulting scores. All data within the archive is provided as tab-delimited flat-files in text format. [file 1472-6807-8-53-S1.gz › DataDump/ContactType/ObservedCounts1/counts.00.br.15.dat]

          ALA      ARG      ASN      ASP      CYS      GLN      GLU      GLY      HIS      ILE      LEU      LYS      MET      PHE      PRO      SER      THR      TRP      TYR      VAL
ALA    629282   327043   250323   345674    86756   228472   370650   491414   154624   435243   739311   307282   125244   307793   284573   371298   357001   111831   256861   555159
ARG         0   198068   142273   213872    51157   130221   244039   270463    90262   244989   428206   172117    70347   181317   170939   211533   196681    66604   152772   305908
ASN         0        0   150890   174042    43497   113764   174007   229208    73698   217786   323743   167058    59560   156083   137462   194875   181399    57610   137859   245043
ASP         0        0        0   221824    55564   143935   231511   300567   100921   277505   438107   225473    76614   201731   183188   241876   227319    74939   176763   331276
CYS         0        0        0        0    29138    38230    56829    78189    28653    72122   118300    50845    21933    54742    48121    66091    58513    19385    44614    87029
GLN         0        0        0        0        0   109600   154812   186318    64692   176458   302513   134781    51896   131264   120355   160758   147923    49676   112087   210763
GLU         0        0        0        0        0        0   284096   303005   105445   304006   504289   264477    81220   216007   194958   246715   231001    75897   184421   358901
GLY         0        0        0        0        0        0        0   442496   138875   367649   581949   263926   105092   264935   251401   333390   316021   101112   230426   464432
HIS         0        0        0        0        0        0        0        0    55690   121570   202641    84093    37116    94253    84392   109632   101777    35125    80205   147721
ILE         0        0        0        0        0        0        0        0        0   400980   583379   283561   101258   264147   212070   303881   284213    84126   217991   443820
LEU         0        0        0        0        0        0        0        0        0        0  1016194   426600   159854   420251   361872   482249   450554   140801   337600   708953
LYS         0        0        0        0        0        0        0        0        0        0        0   234304    72005   193169   163102   222402   207119    62897   165989   316159
MET         0        0        0        0        0        0        0        0        0        0        0        0    39572    74953    62915    85106    79861    26504    63354   118077
PHE         0        0        0        0        0        0        0        0        0        0        0        0        0   200832   163042   221984   203223    68303   164868   309057
PRO         0        0        0        0        0        0        0        0        0        0        0        0        0        0   164262   196254   186504    63892   143272   270376
SER         0        0        0        0        0        0        0        0        0        0        0        0        0        0        0   287154   256027    81107   189814   361111
THR         0        0        0        0        0        0        0        0        0        0        0        0        0        0        0        0   247884    74244   174488   348660
TRP         0        0        0        0        0        0        0        0        0        0        0        0        0        0        0        0        0    31444    60582   104575
TYR         0        0        0        0        0        0        0        0        0        0        0        0        0        0        0        0        0        0   144454   254215
VAL         0        0        0        0        0        0        0        0        0        0        0        0        0        0        0        0        0        0        0   559468
