# Supplementary material for: Residue contact-count potentials are as effective as residue-residue contact-type potentials for ranking protein decoys
Source: BMC Struct Biol. 2008 Dec 8;8:53. doi: 10.1186/1472-6807-8-53 (PMC2642821; doi:10.1186/1472-6807-8-53)
Supplement: Additional file 1 — The complete set of counts and scores for the contact-type and contact-count scoring matrices. The zipped tar archive contains four directories containing all the residue contact data that was used in the analysis, along with the resulting scores. All data within the archive is provided as tab-delimited flat-files in text format. [file 1472-6807-8-53-S1.gz › DataDump/ContactType/ObservedCounts1/counts.08.rr.14.dat]

          ALA      ARG      ASN      ASP      CYS      GLN      GLU      GLY      HIS      ILE      LEU      LYS      MET      PHE      PRO      SER      THR      TRP      TYR      VAL
ALA    186352    88928    69336    93051    27858    61159    94889   147684    45942   141160   233126    79715    39180    99067    82351   106714   105340    35146    80916   178951
ARG         0    50590    38025    57415    15251    33230    61131    76731    25150    71618   122968    41785    20120    53390    48189    57893    54653    19496    44582    89619
ASN         0        0    42174    46584    12684    29768    43602    66984    21219    61837    90968    41797    17066    44970    38634    54365    50949    16380    39647    70677
ASP         0        0        0    58062    15723    36495    55565    85643    28628    76586   118794    57415    21013    55323    49642    65265    61650    20859    49555    92252
CYS         0        0        0        0    10270    11118    15639    24623     8968    24551    39870    14345     7347    18533    14619    20072    18191     6498    14584    29548
GLN         0        0        0        0        0    26664    36404    52408    17869    50674    84455    32417    14664    37768    33170    42716    40193    14104    31837    60644
GLU         0        0        0        0        0        0    62776    80965    28444    82479   133364    62557    21701    58246    50766    63113    60344    20589    50994    98431
GLY         0        0        0        0        0        0        0   136770    42203   114060   178392    70483    32473    82289    74374    98236    93336    31077    70821   143644
HIS         0        0        0        0        0        0        0        0    16416    37724    61380    22183    11478    29226    24375    32403    30018    10940    24930    45750
ILE         0        0        0        0        0        0        0        0        0   143512   204602    78481    34748    92992    62158    91378    88949    28834    73387   156486
LEU         0        0        0        0        0        0        0        0        0        0   351136   115041    53250   145273   105295   142085   137199    47532   111735   244217
LYS         0        0        0        0        0        0        0        0        0        0        0    54080    19186    52921    43071    57111    54403    16840    45523    87912
MET         0        0        0        0        0        0        0        0        0        0        0        0    13132    25475    18609    25447    24531     8922    20782    39693
PHE         0        0        0        0        0        0        0        0        0        0        0        0        0    70386    48404    66583    62740    23477    55658   106644
PRO         0        0        0        0        0        0        0        0        0        0        0        0        0        0    47504    55393    52646    19093    42954    80050
SER         0        0        0        0        0        0        0        0        0        0        0        0        0        0        0    81164    73331    24279    56414   108587
THR         0        0        0        0        0        0        0        0        0        0        0        0        0        0        0        0    72066    22667    53329   108641
TRP         0        0        0        0        0        0        0        0        0        0        0        0        0        0        0        0        0    10754    20358    35332
TYR         0        0        0        0        0        0        0        0        0        0        0        0        0        0        0        0        0        0    47304    85002
VAL         0        0        0        0        0        0        0        0        0        0        0        0        0        0        0        0        0        0        0   194674
