# Supplementary material for: Residue contact-count potentials are as effective as residue-residue contact-type potentials for ranking protein decoys
Source: BMC Struct Biol. 2008 Dec 8;8:53. doi: 10.1186/1472-6807-8-53 (PMC2642821; doi:10.1186/1472-6807-8-53)
Supplement: Additional file 1 — The complete set of counts and scores for the contact-type and contact-count scoring matrices. The zipped tar archive contains four directories containing all the residue contact data that was used in the analysis, along with the resulting scores. All data within the archive is provided as tab-delimited flat-files in text format. [file 1472-6807-8-53-S1.gz › DataDump/ContactType/ObservedCounts1/counts.10.rr.17.dat]

          ALA      ARG      ASN      ASP      CYS      GLN      GLU      GLY      HIS      ILE      LEU      LYS      MET      PHE      PRO      SER      THR      TRP      TYR      VAL
ALA    311048   159485   125036   169956    45046   109864   174879   254287    80195   225479   378080   145050    65170   162023   143274   187927   181985    58942   133954   287059
ARG         0    94492    68677   100478    26238    61080   108745   136193    45264   123680   212158    79264    35609    92470    83326   104042    97572    33660    76347   155278
ASN         0        0    73734    84013    21955    53811    81483   117062    37579   110030   163148    77109    30760    79342    67352    96307    89968    29068    69741   125404
ASP         0        0        0   107628    27788    67931   106800   151877    50096   137642   215585   101916    38557   100091    88018   117967   111146    37197    87866   164969
CYS         0        0        0        0    14072    19317    28188    40630    14943    38498    63184    25617    11835    29481    24427    33863    30357    10493    23493    45984
GLN         0        0        0        0        0    49250    69040    93571    32161    88392   147617    60467    25944    66200    57715    77594    72113    24547    55680   105816
GLU         0        0        0        0        0        0   122840   149126    51354   147046   238374   112650    39630   105456    91055   117376   110613    36675    89659   175087
GLY         0        0        0        0        0        0        0   234216    72947   194017   306801   127889    56088   141190   128313   170444   162139    53535   121156   244911
HIS         0        0        0        0        0        0        0        0    27034    64139   105634    41064    19810    49954    42585    56112    52319    18683    42036    78279
ILE         0        0        0        0        0        0        0        0        0   213694   310244   138145    54873   142585   108502   157436   148503    46044   116398   236466
LEU         0        0        0        0        0        0        0        0        0        0   533026   203031    85152   224823   182444   247209   232562    75713   179058   374502
LYS         0        0        0        0        0        0        0        0        0        0        0   104050    34932    93852    75997   105049    98415    30350    80192   153925
MET         0        0        0        0        0        0        0        0        0        0        0        0    21004    40631    32547    44546    41869    14617    34131    63425
PHE         0        0        0        0        0        0        0        0        0        0        0        0        0   109340    83399   115405   106475    37362    88761   166137
PRO         0        0        0        0        0        0        0        0        0        0        0        0        0        0    80296    96461    92050    32327    71970   137682
SER         0        0        0        0        0        0        0        0        0        0        0        0        0        0        0   141860   128800    41795    97534   186714
THR         0        0        0        0        0        0        0        0        0        0        0        0        0        0        0        0   124568    38616    90647   181051
TRP         0        0        0        0        0        0        0        0        0        0        0        0        0        0        0        0        0    17114    33048    56709
TYR         0        0        0        0        0        0        0        0        0        0        0        0        0        0        0        0        0        0    77050   135060
VAL         0        0        0        0        0        0        0        0        0        0        0        0        0        0        0        0        0        0        0   294920
