# Supplementary material for: Residue contact-count potentials are as effective as residue-residue contact-type potentials for ranking protein decoys
Source: BMC Struct Biol. 2008 Dec 8;8:53. doi: 10.1186/1472-6807-8-53 (PMC2642821; doi:10.1186/1472-6807-8-53)
Supplement: Additional file 1 — The complete set of counts and scores for the contact-type and contact-count scoring matrices. The zipped tar archive contains four directories containing all the residue contact data that was used in the analysis, along with the resulting scores. All data within the archive is provided as tab-delimited flat-files in text format. [file 1472-6807-8-53-S1.gz › DataDump/ContactType/ObservedCounts1/counts.05.rr.08.dat]

          ALA      ARG      ASN      ASP      CYS      GLN      GLU      GLY      HIS      ILE      LEU      LYS      MET      PHE      PRO      SER      THR      TRP      TYR      VAL
ALA     31096    11736     9391    11169     4827     8101    11061    22602     6549    25179    40415     9891     6435    17639    12512    15555    16065     5529    13560    32194
ARG         0     5584     5288     9832     2256     4344     9858    11073     3481     9377    15774     4167     2565     7482     6758     8389     7835     3039     7028    12128
ASN         0        0     7542     7123     1968     4250     5843    11023     3171     7302    10189     5650     2236     5838     6159     8854     8159     2161     5265     8796
ASP         0        0        0     6486     2161     4423     4753    11982     4758     7916    11393     9849     2286     6056     6991     9971     8894     2452     6012    10206
CYS         0        0        0        0     4476     1526     1908     4128     1610     4679     7359     1956     1331     3553     2509     3259     3000     1183     2689     5804
GLN         0        0        0        0        0     3466     4034     7246     2341     6358    10246     4114     1880     4901     5014     6194     6025     1898     4556     8119
GLU         0        0        0        0        0        0     4566     9820     4082     9071    13885    10120     2431     6612     6746     8865     8361     2433     6133    11577
GLY         0        0        0        0        0        0        0    23204     6456    14701    22113     9977     4604    11966    12339    15910    14597     4493    10632    20051
HIS         0        0        0        0        0        0        0        0     2898     5280     8324     2679     1660     4387     3907     5412     4890     1669     3916     6631
ILE         0        0        0        0        0        0        0        0        0    34330    45371     9532     6421    17328     9221    12314    14437     4792    13795    36501
LEU         0        0        0        0        0        0        0        0        0        0    73842    13356     9228    26347    15908    18151    20774     7999    20233    54057
LYS         0        0        0        0        0        0        0        0        0        0        0     4848     2293     6723     5464     8013     7695     2435     7069    11541
MET         0        0        0        0        0        0        0        0        0        0        0        0     2250     4595     3010     3478     3601     1550     3725     7498
PHE         0        0        0        0        0        0        0        0        0        0        0        0        0    13336     8038     9499     9397     4016    10137    20284
PRO         0        0        0        0        0        0        0        0        0        0        0        0        0        0     8188     8899     8449     3538     7833    12159
SER         0        0        0        0        0        0        0        0        0        0        0        0        0        0        0    13114    11781     3681     8174    15496
THR         0        0        0        0        0        0        0        0        0        0        0        0        0        0        0        0    12382     3293     8046    18224
TRP         0        0        0        0        0        0        0        0        0        0        0        0        0        0        0        0        0     1638     3324     5961
TYR         0        0        0        0        0        0        0        0        0        0        0        0        0        0        0        0        0        0     8404    16098
VAL         0        0        0        0        0        0        0        0        0        0        0        0        0        0        0        0        0        0        0    45354
