# Supplementary material for: Residue contact-count potentials are as effective as residue-residue contact-type potentials for ranking protein decoys
Source: BMC Struct Biol. 2008 Dec 8;8:53. doi: 10.1186/1472-6807-8-53 (PMC2642821; doi:10.1186/1472-6807-8-53)
Supplement: Additional file 1 — The complete set of counts and scores for the contact-type and contact-count scoring matrices. The zipped tar archive contains four directories containing all the residue contact data that was used in the analysis, along with the resulting scores. All data within the archive is provided as tab-delimited flat-files in text format. [file 1472-6807-8-53-S1.gz › DataDump/ContactType/ObservedCounts1/counts.01.rr.16.dat]

          ALA      ARG      ASN      ASP      CYS      GLN      GLU      GLY      HIS      ILE      LEU      LYS      MET      PHE      PRO      SER      THR      TRP      TYR      VAL
ALA    349196   180657   138974   190845    48740   125858   202996   277470    86918   244379   415246   167604    70460   174063   158080   206990   198856    63359   144887   311025
ARG         0   108804    77809   115987    28412    70881   131032   150442    50085   136297   237881    93329    39176   101046    93735   116394   108469    37005    84428   170126
ASN         0        0    82288    95146    24197    62260    94670   126747    40966   121509   181040    90160    33367    87171    74484   106950   100012    32060    76688   136702
ASP         0        0        0   121680    30779    78962   125895   166113    55609   153387   243273   121172    42661   111264    98545   132424   124506    41380    97742   183376
CYS         0        0        0        0    15970    21294    31606    44093    16001    40834    67331    28328    12499    31260    26635    36747    32712    11071    25228    48981
GLN         0        0        0        0        0    59204    83662   103825    35784    98168   167809    72670    28903    73426    65539    88259    81612    27459    62199   117029
GLU         0        0        0        0        0        0   152046   167752    58048   167478   278126   139987    44999   119805   105413   134975   126284    41769   101918   197558
GLY         0        0        0        0        0        0        0   249932    77904   209726   333747   144221    60042   151233   139418   185028   176167    57700   130585   265207
HIS         0        0        0        0        0        0        0        0    30192    68656   114438    46426    21138    53367    46232    60932    56609    19866    45194    83585
ILE         0        0        0        0        0        0        0        0        0   225864   329985   156096    57827   150163   118630   170662   159253    48214   123625   249561
LEU         0        0        0        0        0        0        0        0        0        0   572990   234005    90734   238965   201720   270706   252452    80163   191753   400318
LYS         0        0        0        0        0        0        0        0        0        0        0   126178    39687   106814    88228   121034   112824    34640    91202   173521
MET         0        0        0        0        0        0        0        0        0        0        0        0    22402    42849    35301    48052    44970    15227    36213    67027
PHE         0        0        0        0        0        0        0        0        0        0        0        0        0   114560    91169   124471   113955    39153    93735   175508
PRO         0        0        0        0        0        0        0        0        0        0        0        0        0        0    90068   106997   101914    35706    79162   150358
SER         0        0        0        0        0        0        0        0        0        0        0        0        0        0        0   156762   141149    45354   106180   202011
THR         0        0        0        0        0        0        0        0        0        0        0        0        0        0        0        0   136520    41648    97932   194355
TRP         0        0        0        0        0        0        0        0        0        0        0        0        0        0        0        0        0    17970    34572    59617
TYR         0        0        0        0        0        0        0        0        0        0        0        0        0        0        0        0        0        0    82024   143656
VAL         0        0        0        0        0        0        0        0        0        0        0        0        0        0        0        0        0        0        0   313126
