# Supplementary material for: Residue contact-count potentials are as effective as residue-residue contact-type potentials for ranking protein decoys
Source: BMC Struct Biol. 2008 Dec 8;8:53. doi: 10.1186/1472-6807-8-53 (PMC2642821; doi:10.1186/1472-6807-8-53)
Supplement: Additional file 1 — The complete set of counts and scores for the contact-type and contact-count scoring matrices. The zipped tar archive contains four directories containing all the residue contact data that was used in the analysis, along with the resulting scores. All data within the archive is provided as tab-delimited flat-files in text format. [file 1472-6807-8-53-S1.gz › DataDump/ContactType/ObservedCounts1/counts.00.rr.06.dat]

          ALA      ARG      ASN      ASP      CYS      GLN      GLU      GLY      HIS      ILE      LEU      LYS      MET      PHE      PRO      SER      THR      TRP      TYR      VAL
ALA     33950    14635    11495    15924     4550    10880    17688    22891     6493    24482    39748    14305     6059    14345    12248    17204    17355     5050    11898    32113
ARG         0     7596     6756    12411     2276     6374    14203    12264     3868     9505    16725     7046     2769     7063     6221     9967     8635     2980     6977    12276
ASN         0        0     8840    10007     1890     5582     9331    12736     3384     7942    12144     8282     2361     6116     6209    10398     8969     2454     5628     9288
ASP         0        0        0    10482     2441     6682    11073    15973     5054    10731    16272    13596     2917     7983     8687    15216    13068     2833     6850    13106
CYS         0        0        0        0     4402     1594     2242     4205     1440     3463     5742     1959     1038     2667     2142     3128     2518      950     2180     4412
GLN         0        0        0        0        0     5692     7654     8554     2810     6996    12628     7013     2210     5106     5333     8029     7329     2177     4765     8809
GLU         0        0        0        0        0        0    13796    13928     4675    12044    19703    16774     3272     7865     9194    13259    12051     2938     6849    14690
GLY         0        0        0        0        0        0        0    26364     6498    15352    23452    13264     4653    11914    10806    17951    16505     4448    10807    19680
HIS         0        0        0        0        0        0        0        0     2962     4710     7874     3397     1430     3746     3828     5354     4645     1524     3413     5852
ILE         0        0        0        0        0        0        0        0        0    17322    25040    10810     4213    11552     8690    12436    11344     3594     9878    21375
LEU         0        0        0        0        0        0        0        0        0        0    45872    17184     6966    18078    14855    20063    17970     6197    15400    32559
LYS         0        0        0        0        0        0        0        0        0        0        0     9676     2944     7050     6507    10925     9713     2791     7210    12999
MET         0        0        0        0        0        0        0        0        0        0        0        0     1750     3262     2504     3482     3268     1125     2689     5449
PHE         0        0        0        0        0        0        0        0        0        0        0        0        0     8880     6903     9515     8226     2917     7440    14311
PRO         0        0        0        0        0        0        0        0        0        0        0        0        0        0     6790     9224     8795     2878     6420    12173
SER         0        0        0        0        0        0        0        0        0        0        0        0        0        0        0    15652    13275     3431     7870    15714
THR         0        0        0        0        0        0        0        0        0        0        0        0        0        0        0        0    12584     2876     6982    15328
TRP         0        0        0        0        0        0        0        0        0        0        0        0        0        0        0        0        0     1156     2630     4748
TYR         0        0        0        0        0        0        0        0        0        0        0        0        0        0        0        0        0        0     6728    11840
VAL         0        0        0        0        0        0        0        0        0        0        0        0        0        0        0        0        0        0        0    30660
