# Supplementary material for: Residue contact-count potentials are as effective as residue-residue contact-type potentials for ranking protein decoys
Source: BMC Struct Biol. 2008 Dec 8;8:53. doi: 10.1186/1472-6807-8-53 (PMC2642821; doi:10.1186/1472-6807-8-53)
Supplement: Additional file 1 — The complete set of counts and scores for the contact-type and contact-count scoring matrices. The zipped tar archive contains four directories containing all the residue contact data that was used in the analysis, along with the resulting scores. All data within the archive is provided as tab-delimited flat-files in text format. [file 1472-6807-8-53-S1.gz › DataDump/ContactType/ObservedCounts1/counts.08.rr.11.dat]

          ALA      ARG      ASN      ASP      CYS      GLN      GLU      GLY      HIS      ILE      LEU      LYS      MET      PHE      PRO      SER      THR      TRP      TYR      VAL
ALA     91310    39340    30935    39784    13875    26970    40152    68627    20853    71054   113797    34579    18406    47163    37907    48680    49012    16547    38864    91099
ARG         0    20686    16801    27542     7019    14078    28651    34592    10961    31172    52287    16282     8496    23102    22160    25730    24480     8678    20239    40014
ASN         0        0    20428    21036     6032    13219    18516    31295     9706    25842    37321    18263     7283    19087    18169    25213    23504     7113    17599    30971
ASP         0        0        0    24102     7180    15256    21395    38209    13393    30906    46337    26859     8445    22167    22293    29268    27506     8707    21635    38797
CYS         0        0        0        0     6740     4986     6703    12252     4396    12547    19859     6330     3679     9469     7091     9675     8852     3333     7378    15441
GLN         0        0        0        0        0    11276    14894    23291     7767    21439    35277    13632     6243    15901    15268    19008    18184     6212    14237    26929
GLU         0        0        0        0        0        0    23262    33852    12755    33659    52761    28781     8609    23270    22426    27131    26169     8602    22049    41934
GLY         0        0        0        0        0        0        0    65122    19412    52157    79207    31356    14681    37333    35149    45949    44002    14023    32718    67606
HIS         0        0        0        0        0        0        0        0     7912    16841    26762     9271     5082    13056    11331    15268    13947     5033    11659    20810
ILE         0        0        0        0        0        0        0        0        0    79038   108907    32936    17478    48208    27811    40194    41389    14425    37013    85323
LEU         0        0        0        0        0        0        0        0        0        0   183542    47038    26293    73731    47143    60868    61674    23462    54991   128642
LYS         0        0        0        0        0        0        0        0        0        0        0    20912     7785    21448    19115    24966    24077     7110    20131    38590
MET         0        0        0        0        0        0        0        0        0        0        0        0     6318    12767     8497    11060    11029     4335    10026    20099
PHE         0        0        0        0        0        0        0        0        0        0        0        0        0    36080    22020    29201    28501    11422    27413    54851
PRO         0        0        0        0        0        0        0        0        0        0        0        0        0        0    22988    25959    24527     9225    20926    36597
SER         0        0        0        0        0        0        0        0        0        0        0        0        0        0        0    37662    34241    10902    25380    49467
THR         0        0        0        0        0        0        0        0        0        0        0        0        0        0        0        0    34234    10382    24411    52188
TRP         0        0        0        0        0        0        0        0        0        0        0        0        0        0        0        0        0     5020     9792    17627
TYR         0        0        0        0        0        0        0        0        0        0        0        0        0        0        0        0        0        0    22886    43043
VAL         0        0        0        0        0        0        0        0        0        0        0        0        0        0        0        0        0        0        0   107724
