# Supplementary material for: Residue contact-count potentials are as effective as residue-residue contact-type potentials for ranking protein decoys
Source: BMC Struct Biol. 2008 Dec 8;8:53. doi: 10.1186/1472-6807-8-53 (PMC2642821; doi:10.1186/1472-6807-8-53)
Supplement: Additional file 1 — The complete set of counts and scores for the contact-type and contact-count scoring matrices. The zipped tar archive contains four directories containing all the residue contact data that was used in the analysis, along with the resulting scores. All data within the archive is provided as tab-delimited flat-files in text format. [file 1472-6807-8-53-S1.gz › DataDump/ContactType/ObservedCounts1/counts.10.bb.20.dat]

          ALA      ARG      ASN      ASP      CYS      GLN      GLU      GLY      HIS      ILE      LEU      LYS      MET      PHE      PRO      SER      THR      TRP      TYR      VAL
ALA    471448   257646   204410   280304    65766   179313   291310   392381   125095   322793   545619   241129    96477   236238   232325   299326   285457    87603   199669   416275
ARG         0   160278   115576   167912    40724   103970   183709   220470    74960   189387   326102   138963    56070   142318   138047   173025   160942    52455   119115   241015
ASN         0        0   122530   143258    34341    91613   141740   188898    61367   172394   257071   134451    49218   124769   111012   160192   147781    45942   110696   197610
ASP         0        0        0   186590    44661   117094   190672   249427    82859   219204   344873   175407    62768   160336   148896   199780   187164    59412   140308   264924
CYS         0        0        0        0    18524    29893    46129    60025    22238    53353    88206    41681    16595    40929    37973    51529    45670    14783    33257    64305
GLN         0        0        0        0        0    83920   120425   152636    53102   137036   229597   105468    41291   103042    96403   129943   119839    38393    87611   166405
GLU         0        0        0        0        0        0   219422   250848    86767   235707   380266   194945    65119   169698   155891   202501   188331    59090   144567   282004
GLY         0        0        0        0        0        0        0   357946   112735   287688   456996   213949    84366   209766   206047   270239   255110    80343   183128   364533
HIS         0        0        0        0        0        0        0        0    41070    95982   158498    71015    29636    74019    69102    89134    82919    27785    63152   118160
ILE         0        0        0        0        0        0        0        0        0   287194   421219   218134    76364   195250   170629   240259   220865    65032   164122   321100
LEU         0        0        0        0        0        0        0        0        0        0   724794   321683   119905   309648   285669   378940   348330   106866   253639   514133
LYS         0        0        0        0        0        0        0        0        0        0        0   182654    57621   151093   130055   182508   167395    49435   129760   245996
MET         0        0        0        0        0        0        0        0        0        0        0        0    29662    56967    51773    68968    63776    20845    49040    89642
PHE         0        0        0        0        0        0        0        0        0        0        0        0        0   150472   130676   176751   160293    52483   125488   230282
PRO         0        0        0        0        0        0        0        0        0        0        0        0        0        0   131234   160374   151196    50666   112627   216735
SER         0        0        0        0        0        0        0        0        0        0        0        0        0        0        0   233424   209126    64380   151184   286561
THR         0        0        0        0        0        0        0        0        0        0        0        0        0        0        0        0   198636    59155   138610   271196
TRP         0        0        0        0        0        0        0        0        0        0        0        0        0        0        0        0        0    24166    47433    80657
TYR         0        0        0        0        0        0        0        0        0        0        0        0        0        0        0        0        0        0   111774   191905
VAL         0        0        0        0        0        0        0        0        0        0        0        0        0        0        0        0        0        0        0   404482
