# Supplementary material for: Residue contact-count potentials are as effective as residue-residue contact-type potentials for ranking protein decoys
Source: BMC Struct Biol. 2008 Dec 8;8:53. doi: 10.1186/1472-6807-8-53 (PMC2642821; doi:10.1186/1472-6807-8-53)
Supplement: Additional file 1 — The complete set of counts and scores for the contact-type and contact-count scoring matrices. The zipped tar archive contains four directories containing all the residue contact data that was used in the analysis, along with the resulting scores. All data within the archive is provided as tab-delimited flat-files in text format. [file 1472-6807-8-53-S1.gz › DataDump/ContactType/ObservedCounts1/counts.12.br.16.dat]

          ALA      ARG      ASN      ASP      CYS      GLN      GLU      GLY      HIS      ILE      LEU      LYS      MET      PHE      PRO      SER      THR      TRP      TYR      VAL
ALA    516252   263935   206854   281444    74413   181483   288490   416739   131836   373941   622117   240541   107265   266364   237076   311079   301820    95978   220426   477094
ARG         0   156870   114674   169445    43407   101244   182348   224836    74743   204147   349377   131808    58516   151919   139389   173292   162700    55282   126279   256768
ASN         0        0   124276   141166    36513    89862   135377   195272    62548   182043   267444   129158    50576   130828   112878   161460   150954    47564   115379   207409
ASP         0        0        0   180412    46133   113059   177451   253862    84088   227756   354324   171963    63384   164758   147597   197446   185912    61016   145252   274271
CYS         0        0        0        0    24266    31826    46528    66945    24690    63574   103547    42451    19480    48437    40916    56279    50592    17126    38506    76447
GLN         0        0        0        0        0    81796   114339   154485    53232   145477   242484   100615    42851   108815    96397   128945   120180    40295    91675   175253
GLU         0        0        0        0        0        0   202788   246358    85381   243190   392259   189303    65122   173323   151486   195063   184126    60272   148162   290440
GLY         0        0        0        0        0        0        0   387200   120267   317375   497640   212024    91614   229786   214441   283215   269158    86802   197976   402366
HIS         0        0        0        0        0        0        0        0    45258   105446   172269    68252    32420    81797    70792    93515    87059    30482    69083   128793
ILE         0        0        0        0        0        0        0        0        0   356492   512334   228972    90167   235620   178511   260049   245944    75381   191240   394811
LEU         0        0        0        0        0        0        0        0        0        0   878378   335593   139083   369347   299763   405418   382412   123762   292252   619378
LYS         0        0        0        0        0        0        0        0        0        0        0   172058    57591   155083   127089   175405   164185    49917   132886   256371
MET         0        0        0        0        0        0        0        0        0        0        0        0    34426    66572    53619    72911    69030    23829    55717   104368
PHE         0        0        0        0        0        0        0        0        0        0        0        0        0   179432   137592   189496   175106    60613   145165   274669
PRO         0        0        0        0        0        0        0        0        0        0        0        0        0        0   135532   161688   153988    53511   119733   228349
SER         0        0        0        0        0        0        0        0        0        0        0        0        0        0        0   238242   214904    68811   160722   309730
THR         0        0        0        0        0        0        0        0        0        0        0        0        0        0        0        0   209112    63594   149855   301560
TRP         0        0        0        0        0        0        0        0        0        0        0        0        0        0        0        0        0    27946    53679    93106
TYR         0        0        0        0        0        0        0        0        0        0        0        0        0        0        0        0        0        0   125856   222947
VAL         0        0        0        0        0        0        0        0        0        0        0        0        0        0        0        0        0        0        0   494332
