# Supplementary material for: Residue contact-count potentials are as effective as residue-residue contact-type potentials for ranking protein decoys
Source: BMC Struct Biol. 2008 Dec 8;8:53. doi: 10.1186/1472-6807-8-53 (PMC2642821; doi:10.1186/1472-6807-8-53)
Supplement: Additional file 1 — The complete set of counts and scores for the contact-type and contact-count scoring matrices. The zipped tar archive contains four directories containing all the residue contact data that was used in the analysis, along with the resulting scores. All data within the archive is provided as tab-delimited flat-files in text format. [file 1472-6807-8-53-S1.gz › DataDump/ContactType/ObservedCounts1/counts.08.br.08.dat]

          ALA      ARG      ASN      ASP      CYS      GLN      GLU      GLY      HIS      ILE      LEU      LYS      MET      PHE      PRO      SER      THR      TRP      TYR      VAL
ALA     54660    21378    17303    20628     8602    14528    20441    40303    11840    45128    70868    18390    10954    28584    22309    27877    29234     9285    23326    57401
ARG         0     9666     9459    16255     4138     7436    15819    20089     6056    16796    27377     7343     4415    12959    12048    14644    13902     5133    11936    22310
ASN         0        0    13786    12732     3705     7513    10236    20442     5609    13796    18601    10319     3957    10525    11258    16139    14971     3790     9524    16617
ASP         0        0        0    11546     4092     7510     8372    22484     8202    15106    21121    16261     4212    10866    12510    18089    16193     4077    10133    19277
CYS         0        0        0        0     7866     2801     3511     7247     2805     7925    12209     3525     2235     5838     4619     5907     5471     1995     4595    10196
GLN         0        0        0        0        0     5792     6853    13248     4146    11435    17990     7205     3168     8445     8849    10908    10564     3216     7720    14821
GLU         0        0        0        0        0        0     7926    18469     6961    17027    25002    16343     4209    11466    11936    15783    14914     4110    10537    21801
GLY         0        0        0        0        0        0        0    43864    11641    26966    40294    18395     8287    21354    22614    29260    27057     7897    18998    36499
HIS         0        0        0        0        0        0        0        0     4970     9431    14449     4859     2792     7308     6955     9550     8634     2852     6551    11896
ILE         0        0        0        0        0        0        0        0        0    53566    65639    17750     9837    27423    16392    22618    25874     7945    22686    61586
LEU         0        0        0        0        0        0        0        0        0        0   104812    24040    14164    39927    27450    33021    35450    12775    32146    83437
LYS         0        0        0        0        0        0        0        0        0        0        0     8912     4017    11818     9958    14182    13988     4133    12354    21575
MET         0        0        0        0        0        0        0        0        0        0        0        0     3524     7128     5118     6277     6305     2518     5932    11975
PHE         0        0        0        0        0        0        0        0        0        0        0        0        0    20022    13734    16637    16423     6200    15911    32830
PRO         0        0        0        0        0        0        0        0        0        0        0        0        0        0    14838    16098    15619     6033    13412    22269
SER         0        0        0        0        0        0        0        0        0        0        0        0        0        0        0    23304    21330     6268    14270    28489
THR         0        0        0        0        0        0        0        0        0        0        0        0        0        0        0        0    22470     5756    13742    33801
TRP         0        0        0        0        0        0        0        0        0        0        0        0        0        0        0        0        0     2620     5437     9953
TYR         0        0        0        0        0        0        0        0        0        0        0        0        0        0        0        0        0        0    13942    26908
VAL         0        0        0        0        0        0        0        0        0        0        0        0        0        0        0        0        0        0        0    81278
