# Supplementary material for: Residue contact-count potentials are as effective as residue-residue contact-type potentials for ranking protein decoys
Source: BMC Struct Biol. 2008 Dec 8;8:53. doi: 10.1186/1472-6807-8-53 (PMC2642821; doi:10.1186/1472-6807-8-53)
Supplement: Additional file 1 — The complete set of counts and scores for the contact-type and contact-count scoring matrices. The zipped tar archive contains four directories containing all the residue contact data that was used in the analysis, along with the resulting scores. All data within the archive is provided as tab-delimited flat-files in text format. [file 1472-6807-8-53-S1.gz › DataDump/ContactType/ObservedCounts1/counts.01.br.13.dat]

          ALA      ARG      ASN      ASP      CYS      GLN      GLU      GLY      HIS      ILE      LEU      LYS      MET      PHE      PRO      SER      THR      TRP      TYR      VAL
ALA    426036   213367   161318   220409    59142   148423   237700   323077   101089   297531   504673   197866    83830   206586   186254   241466   234428    74357   172143   378829
ARG         0   125936    91861   141581    33605    83418   161229   175636    58207   160672   282723   107849    45722   118534   112382   136873   127515    43322   100261   200236
ASN         0        0    99510   112374    28851    73599   110581   148618    47728   139900   208715   107309    38404   100652    89113   126419   118231    37096    89405   158344
ASP         0        0        0   139646    36136    92176   142765   192951    66273   176241   278996   147981    48499   127282   117055   156050   146495    47754   114036   211226
CYS         0        0        0        0    22506    25241    36561    52356    19094    49860    81721    32925    14905    37699    32080    43979    39349    13230    30609    60564
GLN         0        0        0        0        0    70448    98214   120039    41575   114915   198674    86268    33716    85193    78353   103574    96317    32336    73192   137486
GLU         0        0        0        0        0        0   175410   191842    67957   195076   326592   173663    52050   138155   124511   157086   147905    48870   119360   230365
GLY         0        0        0        0        0        0        0   292152    90461   240387   380015   168429    68653   172468   165412   217883   206825    66059   150428   305830
HIS         0        0        0        0        0        0        0        0    37290    79790   133104    53218    24392    61690    54881    72019    66570    23148    53224    97318
ILE         0        0        0        0        0        0        0        0        0   288576   417221   184127    70487   184882   138219   198189   189115    57693   149911   316227
LEU         0        0        0        0        0        0        0        0        0        0   727462   277379   110354   293052   236986   313569   297848    96626   232286   502002
LYS         0        0        0        0        0        0        0        0        0        0        0   147604    45995   124917   105926   142765   133366    40629   108452   205261
MET         0        0        0        0        0        0        0        0        0        0        0        0    27134    51957    41149    55465    52721    18039    42933    81500
PHE         0        0        0        0        0        0        0        0        0        0        0        0        0   139664   106968   144174   133318    46648   112487   213715
PRO         0        0        0        0        0        0        0        0        0        0        0        0        0        0   110546   128185   121539    42742    95577   176415
SER         0        0        0        0        0        0        0        0        0        0        0        0        0        0        0   186236   166861    52818   123765   235884
THR         0        0        0        0        0        0        0        0        0        0        0        0        0        0        0        0   163320    48766   115231   232675
TRP         0        0        0        0        0        0        0        0        0        0        0        0        0        0        0        0        0    20956    40920    70885
TYR         0        0        0        0        0        0        0        0        0        0        0        0        0        0        0        0        0        0    97390   173992
VAL         0        0        0        0        0        0        0        0        0        0        0        0        0        0        0        0        0        0        0   397842
