# Supplementary material for: Residue contact-count potentials are as effective as residue-residue contact-type potentials for ranking protein decoys
Source: BMC Struct Biol. 2008 Dec 8;8:53. doi: 10.1186/1472-6807-8-53 (PMC2642821; doi:10.1186/1472-6807-8-53)
Supplement: Additional file 1 — The complete set of counts and scores for the contact-type and contact-count scoring matrices. The zipped tar archive contains four directories containing all the residue contact data that was used in the analysis, along with the resulting scores. All data within the archive is provided as tab-delimited flat-files in text format. [file 1472-6807-8-53-S1.gz › DataDump/ContactType/ObservedCounts1/counts.12.br.12.dat]

          ALA      ARG      ASN      ASP      CYS      GLN      GLU      GLY      HIS      ILE      LEU      LYS      MET      PHE      PRO      SER      THR      TRP      TYR      VAL
ALA    216316    99967    78755   103547    32330    68274   104160   168712    51915   165944   269465    89022    44412   111927    94615   121749   121230    39069    92256   211680
ARG         0    54850    43253    68253    17389    36691    70960    88223    28113    80267   136510    44410    22435    59246    55783    65709    62192    21489    50488   101795
ASN         0        0    51150    53817    14986    33749    48486    79504    24603    68701    99843    47803    19129    49844    45834    63730    59910    18026    44795    80482
ASP         0        0        0    64396    18014    40055    58595    99228    33729    83905   127619    67555    22845    59890    57740    75321    70929    22602    55535   102845
CYS         0        0        0        0    13928    12611    17144    28977    10611    29068    46258    16018     8657    21874    17311    23563    21411     7447    16957    35403
GLN         0        0        0        0        0    29234    39266    59437    20044    55677    92443    35814    16128    41099    38486    48293    46077    15519    35655    68094
GLU         0        0        0        0        0        0    64036    89867    32216    89624   142799    72061    23342    62240    57313    69977    67970    22084    56029   108924
GLY         0        0        0        0        0        0        0   162500    48767   128631   196579    80934    36666    92198    88174   115825   110163    34301    80021   165176
HIS         0        0        0        0        0        0        0        0    19216    42392    68249    24433    12766    32680    28844    38201    35053    12316    28477    52274
ILE         0        0        0        0        0        0        0        0        0   178320   246995    87058    41084   109828    71229   102866   103315    33373    85822   193873
LEU         0        0        0        0        0        0        0        0        0        0   420584   125774    61867   169256   119390   157141   155416    54445   129194   293997
LYS         0        0        0        0        0        0        0        0        0        0        0    57616    20885    57418    49160    64650    61809    18335    50795    99328
MET         0        0        0        0        0        0        0        0        0        0        0        0    15090    29923    21295    28187    27743    10173    23778    47005
PHE         0        0        0        0        0        0        0        0        0        0        0        0        0    82326    55350    74402    70992    26446    64026   126345
PRO         0        0        0        0        0        0        0        0        0        0        0        0        0        0    57536    65498    62050    22316    50805    92621
SER         0        0        0        0        0        0        0        0        0        0        0        0        0        0        0    94358    85777    27052    63278   124302
THR         0        0        0        0        0        0        0        0        0        0        0        0        0        0        0        0    85336    25556    60605   128236
TRP         0        0        0        0        0        0        0        0        0        0        0        0        0        0        0        0        0    11606    22815    40844
TYR         0        0        0        0        0        0        0        0        0        0        0        0        0        0        0        0        0        0    53738    99704
VAL         0        0        0        0        0        0        0        0        0        0        0        0        0        0        0        0        0        0        0   244250
