# Supplementary material for: Residue contact-count potentials are as effective as residue-residue contact-type potentials for ranking protein decoys
Source: BMC Struct Biol. 2008 Dec 8;8:53. doi: 10.1186/1472-6807-8-53 (PMC2642821; doi:10.1186/1472-6807-8-53)
Supplement: Additional file 1 — The complete set of counts and scores for the contact-type and contact-count scoring matrices. The zipped tar archive contains four directories containing all the residue contact data that was used in the analysis, along with the resulting scores. All data within the archive is provided as tab-delimited flat-files in text format. [file 1472-6807-8-53-S1.gz › DataDump/ContactType/ObservedCounts1/counts.00.br.09.dat]

          ALA      ARG      ASN      ASP      CYS      GLN      GLU      GLY      HIS      ILE      LEU      LYS      MET      PHE      PRO      SER      THR      TRP      TYR      VAL
ALA    183758    87179    64845    87513    24178    61815    98419   131690    39259   117942   203369    82552    33599    82280    72842    96794    92444    29084    68139   151213
ARG         0    49020    37545    61211    13339    34670    72184    72200    22683    59743   106531    42515    17501    45817    43052    55567    49777    17650    40665    74983
ASN         0        0    43544    47689    11618    30843    46040    64125    19373    50470    76097    45649    14399    38272    37918    53163    48350    14651    34107    57600
ASP         0        0        0    54070    14193    36856    54991    80935    27616    63451   100195    66992    17780    48621    48815    66766    59782    18082    43250    76967
CYS         0        0        0        0    13330     9795    14099    22108     7988    19462    32205    12754     5829    15167    12826    17768    15285     5296    12302    24099
GLN         0        0        0        0        0    30756    41578    49151    16275    42427    76214    36850    13083    32306    32311    42874    39161    12947    28967    51976
GLU         0        0        0        0        0        0    70370    78217    26933    72130   122519    81708    19786    51758    50954    64901    59810    18865    44563    86417
GLY         0        0        0        0        0        0        0   127244    36625    87022   138291    74118    26500    66994    68935    94195    86089    25728    59197   112694
HIS         0        0        0        0        0        0        0        0    16914    28949    48936    20430     9076    23433    22714    29363    26688     9026    20573    35212
ILE         0        0        0        0        0        0        0        0        0   115988   165478    68367    26414    68768    51240    72010    71061    20710    57522   128587
LEU         0        0        0        0        0        0        0        0        0        0   289660   107087    42089   110752    90393   116582   111691    35742    90346   202771
LYS         0        0        0        0        0        0        0        0        0        0        0    58640    18034    47881    41697    59527    54299    16806    44207    78466
MET         0        0        0        0        0        0        0        0        0        0        0        0    10572    19952    15837    20705    19785     6714    16663    31534
PHE         0        0        0        0        0        0        0        0        0        0        0        0        0    53588    42129    55524    50666    17511    43925    82310
PRO         0        0        0        0        0        0        0        0        0        0        0        0        0        0    44316    53812    50213    16816    38685    66649
SER         0        0        0        0        0        0        0        0        0        0        0        0        0        0        0    79092    67984    20502    47845    87438
THR         0        0        0        0        0        0        0        0        0        0        0        0        0        0        0        0    66256    18240    43162    88769
TRP         0        0        0        0        0        0        0        0        0        0        0        0        0        0        0        0        0     7430    15294    26009
TYR         0        0        0        0        0        0        0        0        0        0        0        0        0        0        0        0        0        0    38194    67621
VAL         0        0        0        0        0        0        0        0        0        0        0        0        0        0        0        0        0        0        0   164000
