# Supplementary material for: Residue contact-count potentials are as effective as residue-residue contact-type potentials for ranking protein decoys
Source: BMC Struct Biol. 2008 Dec 8;8:53. doi: 10.1186/1472-6807-8-53 (PMC2642821; doi:10.1186/1472-6807-8-53)
Supplement: Additional file 1 — The complete set of counts and scores for the contact-type and contact-count scoring matrices. The zipped tar archive contains four directories containing all the residue contact data that was used in the analysis, along with the resulting scores. All data within the archive is provided as tab-delimited flat-files in text format. [file 1472-6807-8-53-S1.gz › DataDump/ContactType/ObservedCounts1/counts.05.br.18.dat]

          ALA      ARG      ASN      ASP      CYS      GLN      GLU      GLY      HIS      ILE      LEU      LYS      MET      PHE      PRO      SER      THR      TRP      TYR      VAL
ALA    815138   434924   339618   466143   114055   302653   490779   662497   210949   565749   959756   404451   166279   409672   385920   502915   481487   150776   343424   725500
ARG         0   265858   190177   279155    69037   172587   310091   364268   123459   324479   562066   229427    94926   243056   227494   285878   266349    88955   202136   409372
ASN         0        0   200324   233085    57910   150972   232400   308048   100351   290543   434548   220011    81949   209436   180694   261297   242631    76938   184753   330378
ASP         0        0        0   301742    74579   192746   311554   405737   135428   367480   582654   290247   104148   268009   240967   324278   304331    99352   234890   441600
CYS         0        0        0        0    34430    51267    77040   102784    38024    94198   155618    69409    29054    72276    63993    87992    78105    25959    58397   112874
GLN         0        0        0        0        0   141358   201329   252454    87645   234446   395559   175646    69678   175818   158670   215140   198636    65269   148653   281890
GLU         0        0        0        0        0        0   367488   410118   142942   400997   654374   328717   108857   287383   255729   332318   309413    99944   244425   476484
GLY         0        0        0        0        0        0        0   594880   187267   491474   783032   349488   142783   356378   335909   444575   421352   136369   308663   619554
HIS         0        0        0        0        0        0        0        0    69434   163779   272614   115746    50444   126949   113117   148120   137668    47480   107801   200687
ILE         0        0        0        0        0        0        0        0        0   514750   754352   372572   134288   346588   286289   408085   378780   113003   287703   571806
LEU         0        0        0        0        0        0        0        0        0        0  1302690   553027   210838   550397   483724   646841   600287   187600   444997   918284
LYS         0        0        0        0        0        0        0        0        0        0        0   305414    96569   255550   212350   297138   275655    83311   218860   416791
MET         0        0        0        0        0        0        0        0        0        0        0        0    51694    99548    86250   116150   107997    36059    84981   156828
PHE         0        0        0        0        0        0        0        0        0        0        0        0        0   265080   218925   299370   272967    91549   219214   406074
PRO         0        0        0        0        0        0        0        0        0        0        0        0        0        0   213496   259336   246616    85156   189300   362584
SER         0        0        0        0        0        0        0        0        0        0        0        0        0        0        0   381864   343986   109020   254670   485094
THR         0        0        0        0        0        0        0        0        0        0        0        0        0        0        0        0   330358   100128   235123   462938
TRP         0        0        0        0        0        0        0        0        0        0        0        0        0        0        0        0        0    42204    82077   140010
TYR         0        0        0        0        0        0        0        0        0        0        0        0        0        0        0        0        0        0   193296   334818
VAL         0        0        0        0        0        0        0        0        0        0        0        0        0        0        0        0        0        0        0   716722
