# Supplementary material for: Residue contact-count potentials are as effective as residue-residue contact-type potentials for ranking protein decoys
Source: BMC Struct Biol. 2008 Dec 8;8:53. doi: 10.1186/1472-6807-8-53 (PMC2642821; doi:10.1186/1472-6807-8-53)
Supplement: Additional file 1 — The complete set of counts and scores for the contact-type and contact-count scoring matrices. The zipped tar archive contains four directories containing all the residue contact data that was used in the analysis, along with the resulting scores. All data within the archive is provided as tab-delimited flat-files in text format. [file 1472-6807-8-53-S1.gz › DataDump/ContactType/ObservedCounts1/counts.00.br.04.dat]

          ALA      ARG      ASN      ASP      CYS      GLN      GLU      GLY      HIS      ILE      LEU      LYS      MET      PHE      PRO      SER      THR      TRP      TYR      VAL
ALA      2214      411      267      432      168      291      397    10637      225      340      805      352      184      483      710      776      417      191      450      482
ARG         0       82      101      185       42       77      174     6042       58       48      142       68       36       97      203      188       84       45      113       78
ASN         0        0      128      125       44       59       96     5833       59       64      116       94       27       78      170      240      101       31       81       73
ASP         0        0        0      164       51       68       86     7583       91       78      125      168       38      101      227      292      138       63      101       98
CYS         0        0        0        0      582       19       32     1756       38       33       73       35       23       50       83       77       27       23       43       46
GLN         0        0        0        0        0       70       97     4224       42       42       85       61       27       58      153      162       58       46       74       42
GLU         0        0        0        0        0        0      144     7531       82       56      151      220       36      105      261      233      104       44      104       85
GLY         0        0        0        0        0        0        0    19240     3087     6622    10337     7420     2018     5285     5767     8581     7178     1975     4955     8021
HIS         0        0        0        0        0        0        0        0       34       30       60       54       27       59      122      142       69       26       64       48
ILE         0        0        0        0        0        0        0        0        0       38       99       54       34       93       91      150       47       36       68       68
LEU         0        0        0        0        0        0        0        0        0        0      260      131       72      177      287      312      134       62      158      147
LYS         0        0        0        0        0        0        0        0        0        0        0       72       26       96      204      207       77       46      112       82
MET         0        0        0        0        0        0        0        0        0        0        0        0       18       36       67       71       39       21       43       38
PHE         0        0        0        0        0        0        0        0        0        0        0        0        0      186      261      225       97       59      133      126
PRO         0        0        0        0        0        0        0        0        0        0        0        0        0        0      376      442      199      137      268      158
SER         0        0        0        0        0        0        0        0        0        0        0        0        0        0        0      504      241       88      210      199
THR         0        0        0        0        0        0        0        0        0        0        0        0        0        0        0        0       80       45       85       75
TRP         0        0        0        0        0        0        0        0        0        0        0        0        0        0        0        0        0       24       58       49
TYR         0        0        0        0        0        0        0        0        0        0        0        0        0        0        0        0        0        0      168       96
VAL         0        0        0        0        0        0        0        0        0        0        0        0        0        0        0        0        0        0        0      110
