# Supplementary material for: Residue contact-count potentials are as effective as residue-residue contact-type potentials for ranking protein decoys
Source: BMC Struct Biol. 2008 Dec 8;8:53. doi: 10.1186/1472-6807-8-53 (PMC2642821; doi:10.1186/1472-6807-8-53)
Supplement: Additional file 1 — The complete set of counts and scores for the contact-type and contact-count scoring matrices. The zipped tar archive contains four directories containing all the residue contact data that was used in the analysis, along with the resulting scores. All data within the archive is provided as tab-delimited flat-files in text format. [file 1472-6807-8-53-S1.gz › DataDump/ContactType/ObservedCounts1/counts.08.br.18.dat]

          ALA      ARG      ASN      ASP      CYS      GLN      GLU      GLY      HIS      ILE      LEU      LYS      MET      PHE      PRO      SER      THR      TRP      TYR      VAL
ALA    758134   401995   315136   431039   107408   278647   449709   619252   197182   532910   898531   371827   156156   385610   358563   468232   449723   141622   322472   683305
ARG         0   244334   175992   257177    64657   158246   282147   339854   114931   302912   522213   209050    88502   227117   210672   265167   247548    83009   188626   382664
ASN         0        0   186658   215871    54070   138984   212571   289078    93931   271221   403922   201590    76618   195829   168533   243114   226399    71866   172567   309239
ASP         0        0        0   278190    69386   176489   283608   379552   126310   342396   539782   265411    96924   249563   223216   300963   282925    92413   218900   411952
CYS         0        0        0        0    32234    47705    71473    96681    35783    89327   147236    64648    27547    68428    59846    82506    73496    24568    55112   107088
GLN         0        0        0        0        0   128404   182094   234735    81378   218237   366426   159452    64850   163694   146397   198455   183959    60595   138019   262658
GLU         0        0        0        0        0        0   328732   379626   131914   370540   601369   296429   100696   265697   234516   305521   285506    92337   226159   442247
GLY         0        0        0        0        0        0        0   561496   176304   462377   733722   324275   134367   335964   315945   417684   396479   128070   290436   583557
HIS         0        0        0        0        0        0        0        0    65354   154114   255180   106763    47546   119486   105880   138883   129230    44747   101444   188887
ILE         0        0        0        0        0        0        0        0        0   488964   713680   345144   127276   328744   267455   382814   356723   107246   271953   543529
LEU         0        0        0        0        0        0        0        0        0        0  1227418   509916   198994   519931   449621   604084   561745   177051   419100   867003
LYS         0        0        0        0        0        0        0        0        0        0        0   275412    89055   236148   195264   273500   254435    76715   202444   386725
MET         0        0        0        0        0        0        0        0        0        0        0        0    48882    94126    80665   108782   101466    34203    80246   148347
PHE         0        0        0        0        0        0        0        0        0        0        0        0        0   251800   204584   280747   256830    86772   207334   385133
PRO         0        0        0        0        0        0        0        0        0        0        0        0        0        0   199428   242044   230188    79458   176822   339434
SER         0        0        0        0        0        0        0        0        0        0        0        0        0        0        0   356748   321925   102089   238523   455375
THR         0        0        0        0        0        0        0        0        0        0        0        0        0        0        0        0   309474    93990   220666   436201
TRP         0        0        0        0        0        0        0        0        0        0        0        0        0        0        0        0        0    39916    77643   132819
TYR         0        0        0        0        0        0        0        0        0        0        0        0        0        0        0        0        0        0   182520   316646
VAL         0        0        0        0        0        0        0        0        0        0        0        0        0        0        0        0        0        0        0   681024
