# Supplementary material for: Residue contact-count potentials are as effective as residue-residue contact-type potentials for ranking protein decoys
Source: BMC Struct Biol. 2008 Dec 8;8:53. doi: 10.1186/1472-6807-8-53 (PMC2642821; doi:10.1186/1472-6807-8-53)
Supplement: Additional file 1 — The complete set of counts and scores for the contact-type and contact-count scoring matrices. The zipped tar archive contains four directories containing all the residue contact data that was used in the analysis, along with the resulting scores. All data within the archive is provided as tab-delimited flat-files in text format. [file 1472-6807-8-53-S1.gz › DataDump/ContactType/ObservedCounts1/counts.12.bb.13.dat]

          ALA      ARG      ASN      ASP      CYS      GLN      GLU      GLY      HIS      ILE      LEU      LYS      MET      PHE      PRO      SER      THR      TRP      TYR      VAL
ALA    138726    67793    53050    71220    20244    46539    72609   108688    34097   103671   170028    61289    28416    71029    62476    80700    79648    24954    58733   132091
ARG         0    38934    29678    45601    11477    25574    48236    58269    19047    53786    92070    32304    15135    39582    37256    44782    42353    14281    33281    67971
ASN         0        0    33562    36450     9797    23182    33977    52023    16340    46768    67966    33191    12893    33417    30256    42601    40028    12040    29765    53713
ASP         0        0        0    45386    11950    28228    42580    66127    22228    57917    88729    45713    15856    41287    39071    51264    48364    15334    37384    70233
CYS         0        0        0        0     7938     8440    11803    18166     6686    17803    28521    10902     5374    13306    11189    15263    13815     4591    10546    21666
GLN         0        0        0        0        0    20560    28133    39575    13595    37716    62750    25267    10994    27788    25712    32801    31174    10345    23766    45738
GLU         0        0        0        0        0        0    47554    61608    21925    61973    99654    49869    16270    43131    39114    48984    47187    15123    37962    74540
GLY         0        0        0        0        0        0        0   103758    31446    81840   126228    54393    23423    58577    57338    75189    71368    22015    51041   104850
HIS         0        0        0        0        0        0        0        0    12350    27687    44894    16993     8332    21184    18964    24988    22975     7914    18249    33896
ILE         0        0        0        0        0        0        0        0        0   106076   148519    59604    25223    66441    46785    67874    66559    20478    52909   116138
LEU         0        0        0        0        0        0        0        0        0        0   254204    86626    38396   103097    78467   104614   101466    33788    80333   178323
LYS         0        0        0        0        0        0        0        0        0        0        0    42092    14591    39566    33547    44956    42718    12567    34346    67324
MET         0        0        0        0        0        0        0        0        0        0        0        0     9374    18359    13985    18666    18202     6384    14898    29038
PHE         0        0        0        0        0        0        0        0        0        0        0        0        0    49800    36268    48994    46086    16343    39677    76897
PRO         0        0        0        0        0        0        0        0        0        0        0        0        0        0    37534    43257    41149    14315    32745    60849
SER         0        0        0        0        0        0        0        0        0        0        0        0        0        0        0    62750    56951    17729    41633    81544
THR         0        0        0        0        0        0        0        0        0        0        0        0        0        0        0        0    56448    16611    39499    82444
TRP         0        0        0        0        0        0        0        0        0        0        0        0        0        0        0        0        0     7210    14244    25291
TYR         0        0        0        0        0        0        0        0        0        0        0        0        0        0        0        0        0        0    33746    61499
VAL         0        0        0        0        0        0        0        0        0        0        0        0        0        0        0        0        0        0        0   146262
