# Supplementary material for: Residue contact-count potentials are as effective as residue-residue contact-type potentials for ranking protein decoys
Source: BMC Struct Biol. 2008 Dec 8;8:53. doi: 10.1186/1472-6807-8-53 (PMC2642821; doi:10.1186/1472-6807-8-53)
Supplement: Additional file 1 — The complete set of counts and scores for the contact-type and contact-count scoring matrices. The zipped tar archive contains four directories containing all the residue contact data that was used in the analysis, along with the resulting scores. All data within the archive is provided as tab-delimited flat-files in text format. [file 1472-6807-8-53-S1.gz › DataDump/ContactType/ObservedCounts1/counts.05.br.20.dat]

          ALA      ARG      ASN      ASP      CYS      GLN      GLU      GLY      HIS      ILE      LEU      LYS      MET      PHE      PRO      SER      THR      TRP      TYR      VAL
ALA   1033560   563272   444204   610421   143563   393401   639723   858563   272466   706169  1201997   527784   211002   517525   504542   651092   620280   192013   436767   908319
ARG         0   348714   250164   364364    88485   226832   403570   478851   162179   414303   717510   303813   122706   311512   298284   374451   347985   114682   259958   524716
ASN         0        0   263292   308426    74603   198863   308029   406470   131917   375719   563441   291698   106825   271766   237685   344090   317937   100130   240766   428632
ASP         0        0        0   400750    97003   254833   415888   536880   178224   477268   757165   381245   136620   349477   319315   428648   401720   129414   305180   574794
CYS         0        0        0        0    40992    65479   100493   131541    48251   116564   193207    90311    36176    89832    82396   112274    99179    32495    72989   139704
GLN         0        0        0        0        0   185020   265231   332848   115209   300321   507266   231462    90280   225944   208949   282639   259815    84244   191839   362692
GLU         0        0        0        0        0        0   486104   545591   188591   518468   843207   429484   142803   373671   338465   439734   408040   129856   317446   616901
GLY         0        0        0        0        0        0        0   775580   244066   630459  1007551   464000   184775   459265   442022   582489   550578   176334   400145   796315
HIS         0        0        0        0        0        0        0        0    88802   209299   348240   153737    64594   161858   148274   192197   178710    60729   137882   256588
ILE         0        0        0        0        0        0        0        0        0   626718   924591   478440   166913   427683   370908   522628   479703   142248   359868   698978
LEU         0        0        0        0        0        0        0        0        0        0  1600384   710730   263675   682662   626274   830619   762768   235552   558341  1129177
LYS         0        0        0        0        0        0        0        0        0        0        0   401994   126282   331547   281292   394719   363283   108639   284181   537194
MET         0        0        0        0        0        0        0        0        0        0        0        0    64950   124642   112469   150006   138689    45394   107392   195911
PHE         0        0        0        0        0        0        0        0        0        0        0        0        0   329220   284550   385259   348979   114834   275118   503400
PRO         0        0        0        0        0        0        0        0        0        0        0        0        0        0   279852   342779   324273   110208   244697   469907
SER         0        0        0        0        0        0        0        0        0        0        0        0        0        0        0   500150   448705   140467   328928   622557
THR         0        0        0        0        0        0        0        0        0        0        0        0        0        0        0        0   427342   128842   301873   587349
TRP         0        0        0        0        0        0        0        0        0        0        0        0        0        0        0        0        0    53312   103959   175954
TYR         0        0        0        0        0        0        0        0        0        0        0        0        0        0        0        0        0        0   244988   419427
VAL         0        0        0        0        0        0        0        0        0        0        0        0        0        0        0        0        0        0        0   877878
