# Supplementary material for: Residue contact-count potentials are as effective as residue-residue contact-type potentials for ranking protein decoys
Source: BMC Struct Biol. 2008 Dec 8;8:53. doi: 10.1186/1472-6807-8-53 (PMC2642821; doi:10.1186/1472-6807-8-53)
Supplement: Additional file 1 — The complete set of counts and scores for the contact-type and contact-count scoring matrices. The zipped tar archive contains four directories containing all the residue contact data that was used in the analysis, along with the resulting scores. All data within the archive is provided as tab-delimited flat-files in text format. [file 1472-6807-8-53-S1.gz › DataDump/ContactType/ObservedCounts1/counts.00.rr.18.dat]

          ALA      ARG      ASN      ASP      CYS      GLN      GLU      GLY      HIS      ILE      LEU      LYS      MET      PHE      PRO      SER      THR      TRP      TYR      VAL
ALA    462936   246241   191334   262912    64098   172486   279812   375901   117970   317725   542595   230600    93564   229697   216381   282475   269660    84649   192632   406225
ARG         0   150584   107660   158487    38617    98501   178950   207424    69314   183577   319031   130640    53429   137004   128144   161017   149612    50280   114429   230088
ASN         0        0   113208   131874    32711    85888   132545   174839    56479   165353   247452   125943    46053   119149   103016   147284   136805    44095   104881   186782
ASP         0        0        0   169978    42173   109392   177901   230277    76229   210294   333070   166617    58890   153769   137867   183564   172489    56912   133953   251277
CYS         0        0        0        0    19378    28808    43367    58843    21480    52792    87299    38745    16219    40557    35788    49552    43751    14556    32973    63173
GLN         0        0        0        0        0    81636   116259   143464    49279   132619   226297   100969    39331    99352    90129   121774   112034    37242    84367   158803
GLU         0        0        0        0        0        0   213880   234292    80351   228416   376592   192596    61840   163965   146751   188165   175211    57209   138846   270413
GLY         0        0        0        0        0        0        0   339478   106244   281475   447868   201630    81167   204391   191233   253820   240844    78143   176811   354928
HIS         0        0        0        0        0        0        0        0    40682    92276   154398    64908    28390    71776    64088    83209    77367    26795    60870   112515
ILE         0        0        0        0        0        0        0        0        0   284824   420394   211885    74820   192890   161898   229946   212340    62907   160748   317485
LEU         0        0        0        0        0        0        0        0        0        0   731404   317293   118520   308216   274697   366513   338181   104960   250723   512357
LYS         0        0        0        0        0        0        0        0        0        0        0   176358    54751   145512   121924   168535   156270    47635   124457   236389
MET         0        0        0        0        0        0        0        0        0        0        0        0    29150    55870    48325    65148    60477    20096    47639    87522
PHE         0        0        0        0        0        0        0        0        0        0        0        0        0   148256   124181   169495   153761    51149   123093   226584
PRO         0        0        0        0        0        0        0        0        0        0        0        0        0        0   122116   147807   140423    47967   107312   205305
SER         0        0        0        0        0        0        0        0        0        0        0        0        0        0        0   216118   193543    61530   144103   272675
THR         0        0        0        0        0        0        0        0        0        0        0        0        0        0        0        0   185612    56324   132195   259668
TRP         0        0        0        0        0        0        0        0        0        0        0        0        0        0        0        0        0    23422    45813    78000
TYR         0        0        0        0        0        0        0        0        0        0        0        0        0        0        0        0        0        0   108854   187481
VAL         0        0        0        0        0        0        0        0        0        0        0        0        0        0        0        0        0        0        0   398794
