# Supplementary material for: Residue contact-count potentials are as effective as residue-residue contact-type potentials for ranking protein decoys
Source: BMC Struct Biol. 2008 Dec 8;8:53. doi: 10.1186/1472-6807-8-53 (PMC2642821; doi:10.1186/1472-6807-8-53)
Supplement: Additional file 1 — The complete set of counts and scores for the contact-type and contact-count scoring matrices. The zipped tar archive contains four directories containing all the residue contact data that was used in the analysis, along with the resulting scores. All data within the archive is provided as tab-delimited flat-files in text format. [file 1472-6807-8-53-S1.gz › DataDump/ContactType/ObservedCounts1/counts.08.bb.16.dat]

          ALA      ARG      ASN      ASP      CYS      GLN      GLU      GLY      HIS      ILE      LEU      LYS      MET      PHE      PRO      SER      THR      TRP      TYR      VAL
ALA    282420   148091   114999   157945    40271   102149   164756   224174    72204   201592   336209   136953    57845   143199   131073   171917   166078    51950   119270   258378
ARG         0    89858    64787    96336    23899    58159   105421   122981    41860   113073   194198    76594    32384    83711    78029    97522    91669    30568    69919   142891
ASN         0        0    69370    79335    19966    50995    77531   105269    34264    99836   147301    73850    27761    71448    62297    89538    83721    26147    63390   113674
ASP         0        0        0   101916    25503    64589   102683   138239    46508   126285   197473    98867    35277    91149    82056   110341   104014    33740    80342   152064
CYS         0        0        0        0    13000    17643    26239    35471    13330    33728    54908    23769    10316    25529    22357    30680    27434     9111    20509    40744
GLN         0        0        0        0        0    47210    66534    84833    29764    80919   135723    58655    23798    60234    54075    72877    67843    22373    50834    97505
GLU         0        0        0        0        0        0   119790   136633    48277   137405   222686   110730    36823    97791    85586   111332   105073    33932    83526   164894
GLY         0        0        0        0        0        0        0   203878    64002   167703   263994   117466    48546   121090   115516   152316   144807    45998   105143   212811
HIS         0        0        0        0        0        0        0        0    24544    56999    93231    38866    17436    43891    38686    50975    47593    16376    37100    69558
ILE         0        0        0        0        0        0        0        0        0   189666   272176   129095    47860   124446    97688   141472   133687    40003   101980   209847
LEU         0        0        0        0        0        0        0        0        0        0   466746   189554    74110   195277   164312   221413   208400    65951   155980   330443
LYS         0        0        0        0        0        0        0        0        0        0        0   100950    32520    87241    71824   100169    93760    28073    75115   144499
MET         0        0        0        0        0        0        0        0        0        0        0        0    18250    35043    29366    39650    37478    12590    29629    55515
PHE         0        0        0        0        0        0        0        0        0        0        0        0        0    94386    74682   102511    94667    32048    77044   145770
PRO         0        0        0        0        0        0        0        0        0        0        0        0        0        0    74132    88836    84989    29377    65481   125072
SER         0        0        0        0        0        0        0        0        0        0        0        0        0        0        0   131774   118919    37460    87676   169095
THR         0        0        0        0        0        0        0        0        0        0        0        0        0        0        0        0   115816    34563    81539   164161
TRP         0        0        0        0        0        0        0        0        0        0        0        0        0        0        0        0        0    14852    28612    49647
TYR         0        0        0        0        0        0        0        0        0        0        0        0        0        0        0        0        0        0    67314   119208
VAL         0        0        0        0        0        0        0        0        0        0        0        0        0        0        0        0        0        0        0   263732
