# Supplementary material for: Residue contact-count potentials are as effective as residue-residue contact-type potentials for ranking protein decoys
Source: BMC Struct Biol. 2008 Dec 8;8:53. doi: 10.1186/1472-6807-8-53 (PMC2642821; doi:10.1186/1472-6807-8-53)
Supplement: Additional file 1 — The complete set of counts and scores for the contact-type and contact-count scoring matrices. The zipped tar archive contains four directories containing all the residue contact data that was used in the analysis, along with the resulting scores. All data within the archive is provided as tab-delimited flat-files in text format. [file 1472-6807-8-53-S1.gz › DataDump/ContactType/ObservedCounts1/counts.01.rr.13.dat]

          ALA      ARG      ASN      ASP      CYS      GLN      GLU      GLY      HIS      ILE      LEU      LYS      MET      PHE      PRO      SER      THR      TRP      TYR      VAL
ALA    213104   104608    79042   107301    29795    72939   115777   161077    50358   150339   255382    96314    42239   104661    91212   119323   115831    37496    86699   190934
ARG         0    61410    44867    68981    16548    40662    78300    86388    28567    79024   139536    51994    22596    58675    54630    66854    62137    21432    49601    98403
ASN         0        0    48572    54571    14169    35925    53521    72938    23476    68484   102598    51705    18925    49576    43206    61772    57507    18317    44130    77609
ASP         0        0        0    67382    17707    44703    68767    94432    32431    85930   136153    71669    23679    62236    56714    75725    71226    23372    55730   102913
CYS         0        0        0        0    11414    12409    17801    26290     9572    25440    41767    16084     7610    19373    15747    21781    19591     6726    15511    30919
GLN         0        0        0        0        0    34320    47458    58948    20410    56533    97986    41579    16638    42184    38155    50581    46906    16008    36186    67570
GLU         0        0        0        0        0        0    84542    93438    33022    95087   159534    83938    25458    67689    60203    75993    71570    23953    58439   112106
GLY         0        0        0        0        0        0        0   146076    45090   121302   192085    82015    34614    87315    81199   107544   102114    33412    75779   153753
HIS         0        0        0        0        0        0        0        0    18674    39796    66641    25920    12199    30924    26819    35600    32900    11630    26754    48574
ILE         0        0        0        0        0        0        0        0        0   147556   214106    89781    35934    95050    67711    98182    94131    29343    76375   160931
LEU         0        0        0        0        0        0        0        0        0        0   374374   135667    56443   150841   116419   155701   148542    49170   118387   256299
LYS         0        0        0        0        0        0        0        0        0        0        0    70726    22459    61077    51084    69027    64350    19806    52976   100118
MET         0        0        0        0        0        0        0        0        0        0        0        0    13976    26626    20197    27577    26265     9182    21825    41492
PHE         0        0        0        0        0        0        0        0        0        0        0        0        0    72002    52709    71747    66602    23894    57422   109433
PRO         0        0        0        0        0        0        0        0        0        0        0        0        0        0    53550    62396    58950    20989    46887    86679
SER         0        0        0        0        0        0        0        0        0        0        0        0        0        0        0    91072    81633    26291    61370   116648
THR         0        0        0        0        0        0        0        0        0        0        0        0        0        0        0        0    79952    24227    57218   115323
TRP         0        0        0        0        0        0        0        0        0        0        0        0        0        0        0        0        0    10782    20796    35922
TYR         0        0        0        0        0        0        0        0        0        0        0        0        0        0        0        0        0        0    49428    88219
VAL         0        0        0        0        0        0        0        0        0        0        0        0        0        0        0        0        0        0        0   201762
