# Supplementary material for: Residue contact-count potentials are as effective as residue-residue contact-type potentials for ranking protein decoys
Source: BMC Struct Biol. 2008 Dec 8;8:53. doi: 10.1186/1472-6807-8-53 (PMC2642821; doi:10.1186/1472-6807-8-53)
Supplement: Additional file 1 — The complete set of counts and scores for the contact-type and contact-count scoring matrices. The zipped tar archive contains four directories containing all the residue contact data that was used in the analysis, along with the resulting scores. All data within the archive is provided as tab-delimited flat-files in text format. [file 1472-6807-8-53-S1.gz › DataDump/ContactType/ObservedCounts1/counts.08.rr.04.dat]

          ALA      ARG      ASN      ASP      CYS      GLN      GLU      GLY      HIS      ILE      LEU      LYS      MET      PHE      PRO      SER      THR      TRP      TYR      VAL
ALA      3276      402      346      485      222      309      445     1291      335      373     1161      344      238      670      757      927      455      266      725      666
ARG         0       38       56      150       36       65      132      199       65       41      107       43       35       89      116      198       74       44      106       78
ASN         0        0       88      124       35       44       88      294       53       34       94       70       25       75      135      235       93       33       75       69
ASP         0        0        0      142       53       54       77      355       84       64      125      188       36      107      226      307      135       46      105       86
CYS         0        0        0        0     1672       23       33      139       41       26       98       36       24       74       65      131       44       30       63       38
GLN         0        0        0        0        0       46       41      133       36       36       64       55       20       70      103      158       64       24       81       60
GLU         0        0        0        0        0        0       46      218      102       58       99      157       19       88      136      241      117       36       85       91
GLY         0        0        0        0        0        0        0     1046      173      105      353      210       86      257      405      646      242      102      307      238
HIS         0        0        0        0        0        0        0        0       58       34       97       53       32       84      124      170       70       43       94       71
ILE         0        0        0        0        0        0        0        0        0       72      122       41       31      107       54      125       41       27       94       77
LEU         0        0        0        0        0        0        0        0        0        0      266       77       56      274      255      364      121       95      238      180
LYS         0        0        0        0        0        0        0        0        0        0        0       62       23       86      111      193       78       50      100       74
MET         0        0        0        0        0        0        0        0        0        0        0        0       12       58       65       89       33       29       56       51
PHE         0        0        0        0        0        0        0        0        0        0        0        0        0      226      211      257       70       74      185      109
PRO         0        0        0        0        0        0        0        0        0        0        0        0        0        0      310      325      115      104      199       93
SER         0        0        0        0        0        0        0        0        0        0        0        0        0        0        0      592      242       99      254      220
THR         0        0        0        0        0        0        0        0        0        0        0        0        0        0        0        0      102       30       85       62
TRP         0        0        0        0        0        0        0        0        0        0        0        0        0        0        0        0        0       32       84       61
TYR         0        0        0        0        0        0        0        0        0        0        0        0        0        0        0        0        0        0      202      138
VAL         0        0        0        0        0        0        0        0        0        0        0        0        0        0        0        0        0        0        0      140
