# Supplementary material for: Residue contact-count potentials are as effective as residue-residue contact-type potentials for ranking protein decoys
Source: BMC Struct Biol. 2008 Dec 8;8:53. doi: 10.1186/1472-6807-8-53 (PMC2642821; doi:10.1186/1472-6807-8-53)
Supplement: Additional file 1 — The complete set of counts and scores for the contact-type and contact-count scoring matrices. The zipped tar archive contains four directories containing all the residue contact data that was used in the analysis, along with the resulting scores. All data within the archive is provided as tab-delimited flat-files in text format. [file 1472-6807-8-53-S1.gz › DataDump/ContactType/ObservedCounts1/counts.08.rr.19.dat]

          ALA      ARG      ASN      ASP      CYS      GLN      GLU      GLY      HIS      ILE      LEU      LYS      MET      PHE      PRO      SER      THR      TRP      TYR      VAL
ALA    429414   227625   178995   243992    60962   158062   253892   355829   112402   301140   510014   210099    89062   220311   203394   266133   255136    81012   184296   385548
ARG         0   137630    99300   143943    36566    89308   157513   194145    65281   171575   296158   117525    50381   129291   118628   149665   139888    47266   107134   216164
ASN         0        0   104958   121626    30566    78402   119624   164968    53337   154060   230550   113239    43869   111897    94977   137419   127606    41046    98278   175422
ASP         0        0        0   156558    39416    99453   159769   216157    71459   194313   307444   148277    55274   142148   125772   169730   159681    52652   124153   233305
CYS         0        0        0        0    17864    26921    40506    55615    20325    50650    83816    36550    15651    38955    33779    46704    41492    14032    31341    60452
GLN         0        0        0        0        0    72160   102372   134198    46190   123474   208144    89535    36906    93114    82532   112063   103642    34593    78439   148580
GLU         0        0        0        0        0        0   184418   216968    74603   209403   340354   165109    57239   151198   131840   172370   160911    52533   128002   249323
GLY         0        0        0        0        0        0        0   322972   101338   266357   424090   184761    77671   194317   179996   238514   226420    74067   167700   335349
HIS         0        0        0        0        0        0        0        0    37138    88138   146358    60524    27271    68516    59959    78601    73326    25697    58019   107586
ILE         0        0        0        0        0        0        0        0        0   274752   403838   194308    72517   186670   151902   217457   201636    61578   155046   305601
LEU         0        0        0        0        0        0        0        0        0        0   697592   287948   113912   297293   256236   345154   319220   101769   239977   490265
LYS         0        0        0        0        0        0        0        0        0        0        0   153972    50618   134031   109869   154076   143035    43502   114395   217569
MET         0        0        0        0        0        0        0        0        0        0        0        0    28054    53963    46052    62168    57858    19674    46039    84319
PHE         0        0        0        0        0        0        0        0        0        0        0        0        0   144012   116696   160637   146407    49833   118935   218754
PRO         0        0        0        0        0        0        0        0        0        0        0        0        0        0   112104   136883   129839    45131   100282   192124
SER         0        0        0        0        0        0        0        0        0        0        0        0        0        0        0   201540   181638    58271   136076   258016
THR         0        0        0        0        0        0        0        0        0        0        0        0        0        0        0        0   173752    53552   125511   246149
TRP         0        0        0        0        0        0        0        0        0        0        0        0        0        0        0        0        0    22964    44666    75888
TYR         0        0        0        0        0        0        0        0        0        0        0        0        0        0        0        0        0        0   104728   180155
VAL         0        0        0        0        0        0        0        0        0        0        0        0        0        0        0        0        0        0        0   381342
