# Supplementary material for: Residue contact-count potentials are as effective as residue-residue contact-type potentials for ranking protein decoys
Source: BMC Struct Biol. 2008 Dec 8;8:53. doi: 10.1186/1472-6807-8-53 (PMC2642821; doi:10.1186/1472-6807-8-53)
Supplement: Additional file 1 — The complete set of counts and scores for the contact-type and contact-count scoring matrices. The zipped tar archive contains four directories containing all the residue contact data that was used in the analysis, along with the resulting scores. All data within the archive is provided as tab-delimited flat-files in text format. [file 1472-6807-8-53-S1.gz › DataDump/ContactType/ObservedCounts1/counts.00.rr.20.dat]

          ALA      ARG      ASN      ASP      CYS      GLN      GLU      GLY      HIS      ILE      LEU      LYS      MET      PHE      PRO      SER      THR      TRP      TYR      VAL
ALA    572620   310912   243818   335261    78806   217694   354570   473645   148943   387684   663582   292287   115846   283690   275246   356457   339130   105310   239709   498177
ARG         0   191800   137551   200835    48473   125358   225385   264560    88617   228450   397038   167747    67398   171675   163051   205353   190124    63177   143607   288076
ASN         0        0   144592   169228    41188   109875   170018   223724    72128   208067   312011   161505    58488   150561   131233   188481   174331    55689   132876   236244
ASP         0        0        0   218556    53365   140258   229549   295095    97461   265389   420515   211550    75146   194488   176176   235562   220890    71902   169250   318165
CYS         0        0        0        0    22668    35958    55161    73277    26634    64001   106283    49173    19887    49449    44989    61764    54354    17870    40392    76686
GLN         0        0        0        0        0   103474   148161   183421    63032   165624   282236   128801    49796   124481   114972   155289   142539    46797   106142   199454
GLU         0        0        0        0        0        0   272698   301329   103003   287422   470753   242582    78771   207349   187532   241676   224456    72085   175325   340661
GLY         0        0        0        0        0        0        0   429828   134707   351169   560591   258236   102193   256049   243869   322259   305216    98287   222648   443613
HIS         0        0        0        0        0        0        0        0    50338   115193   192456    84021    35463    89340    81701   105202    97775    33488    75891   140741
ILE         0        0        0        0        0        0        0        0        0   340416   505008   264802    91070   233347   204310   287051   263015    77572   197140   380847
LEU         0        0        0        0        0        0        0        0        0        0   878486   396226   144771   374111   345627   458635   419589   129000   307452   617308
LYS         0        0        0        0        0        0        0        0        0        0        0   224432    69618   183520   155821   216841   200014    60302   157330   296704
MET         0        0        0        0        0        0        0        0        0        0        0        0    35782    68378    61321    81946    75797    24816    58910   107013
PHE         0        0        0        0        0        0        0        0        0        0        0        0        0   180376   156722   212754   191777    62852   151147   275229
PRO         0        0        0        0        0        0        0        0        0        0        0        0        0        0   154868   188805   178859    60583   134872   258705
SER         0        0        0        0        0        0        0        0        0        0        0        0        0        0        0   275040   245651    77298   181235   341937
THR         0        0        0        0        0        0        0        0        0        0        0        0        0        0        0        0   234126    70492   165685   321996
TRP         0        0        0        0        0        0        0        0        0        0        0        0        0        0        0        0        0    28956    56915    96118
TYR         0        0        0        0        0        0        0        0        0        0        0        0        0        0        0        0        0        0   134788   229691
VAL         0        0        0        0        0        0        0        0        0        0        0        0        0        0        0        0        0        0        0   479244
