# Supplementary material for: Residue contact-count potentials are as effective as residue-residue contact-type potentials for ranking protein decoys
Source: BMC Struct Biol. 2008 Dec 8;8:53. doi: 10.1186/1472-6807-8-53 (PMC2642821; doi:10.1186/1472-6807-8-53)
Supplement: Additional file 1 — The complete set of counts and scores for the contact-type and contact-count scoring matrices. The zipped tar archive contains four directories containing all the residue contact data that was used in the analysis, along with the resulting scores. All data within the archive is provided as tab-delimited flat-files in text format. [file 1472-6807-8-53-S1.gz › DataDump/ContactType/ObservedCounts1/counts.05.br.07.dat]

          ALA      ARG      ASN      ASP      CYS      GLN      GLU      GLY      HIS      ILE      LEU      LYS      MET      PHE      PRO      SER      THR      TRP      TYR      VAL
ALA     38508    14464    11728    13257     6084     9489    13535    26761     7659    34160    49548    12206     7193    19478    15769    19051    21528     6482    16251    46624
ARG         0     6324     6324    11085     2845     5038    10809    13438     4055    12083    18480     4999     2866     8781     7808    10239    10144     3722     8575    16764
ASN         0        0     9724     8776     2551     4933     6870    14207     3735     9520    12285     6910     2599     7116     7619    11438    10702     2635     6486    11822
ASP         0        0        0     7168     2788     4891     5097    15223     5371    10753    13879    10877     2806     7010     8162    13117    11944     2558     6445    14057
CYS         0        0        0        0     7270     1886     2398     5186     1934     5608     8122     2451     1522     4047     3203     4186     3872     1468     3246     7485
GLN         0        0        0        0        0     3750     4397     8830     2626     8075    11842     4896     2076     5629     5754     7557     7596     2292     5361    11011
GLU         0        0        0        0        0        0     4874    12189     4418    12211    16504    11337     2789     7663     7797    10726    10725     2793     7000    16437
GLY         0        0        0        0        0        0        0    29168     7933    19739    27952    12083     5715    14874    15400    20082    19072     5559    13478    27022
HIS         0        0        0        0        0        0        0        0     3198     6512     9251     3190     1819     4896     4693     6277     5905     1903     4458     8593
ILE         0        0        0        0        0        0        0        0        0    34258    40189    12892     6498    18654    11018    16537    18186     5696    15885    42171
LEU         0        0        0        0        0        0        0        0        0        0    62074    16179     8682    25265    17811    22625    23684     8490    20969    54259
LYS         0        0        0        0        0        0        0        0        0        0        0     5934     2666     8067     6654     9888    10074     3067     9053    16450
MET         0        0        0        0        0        0        0        0        0        0        0        0     2298     4647     3419     4265     4331     1679     3946     8391
PHE         0        0        0        0        0        0        0        0        0        0        0        0        0    13320     9456    11599    11579     4249    11086    23561
PRO         0        0        0        0        0        0        0        0        0        0        0        0        0        0    10098    11088    10814     4275     9161    16027
SER         0        0        0        0        0        0        0        0        0        0        0        0        0        0        0    16460    15840     4335    10009    21692
THR         0        0        0        0        0        0        0        0        0        0        0        0        0        0        0        0    17120     3954     9906    25247
TRP         0        0        0        0        0        0        0        0        0        0        0        0        0        0        0        0        0     1892     3943     7539
TYR         0        0        0        0        0        0        0        0        0        0        0        0        0        0        0        0        0        0    10224    19969
VAL         0        0        0        0        0        0        0        0        0        0        0        0        0        0        0        0        0        0        0    60718
