# Supplementary material for: Residue contact-count potentials are as effective as residue-residue contact-type potentials for ranking protein decoys
Source: BMC Struct Biol. 2008 Dec 8;8:53. doi: 10.1186/1472-6807-8-53 (PMC2642821; doi:10.1186/1472-6807-8-53)
Supplement: Additional file 1 — The complete set of counts and scores for the contact-type and contact-count scoring matrices. The zipped tar archive contains four directories containing all the residue contact data that was used in the analysis, along with the resulting scores. All data within the archive is provided as tab-delimited flat-files in text format. [file 1472-6807-8-53-S1.gz › DataDump/ContactType/ObservedCounts1/counts.01.br.09.dat]

          ALA      ARG      ASN      ASP      CYS      GLN      GLU      GLY      HIS      ILE      LEU      LYS      MET      PHE      PRO      SER      THR      TRP      TYR      VAL
ALA    160410    73881    54602    72661    21435    51663    81211   114346    33936   103836   178163    68016    29178    72565    62233    82805    79280    25513    59847   133292
ARG         0    40628    31085    51940    11275    28407    60327    60905    18985    50067    89910    33923    14711    38671    36423    46833    42047    14938    34148    63084
ASN         0        0    36994    40189     9967    25805    37332    53415    16318    41748    63005    37464    12158    31926    30700    44842    41153    12113    28692    48193
ASP         0        0        0    44438    11961    30981    42718    67079    23599    51001    81500    56117    14716    39110    38525    56184    50270    14715    35703    63072
CYS         0        0        0        0    12698     8359    11935    19070     6830    17330    28750    10945     5181    13555    10994    15209    13227     4688    10865    21603
GLN         0        0        0        0        0    25014    33553    41239    13575    35760    63668    29966    10937    27393    26641    36087    33195    10761    24324    43738
GLU         0        0        0        0        0        0    53540    63993    22623    58963   100997    66797    16333    43119    40793    54260    49669    15676    37287    71092
GLY         0        0        0        0        0        0        0   110440    31025    74213   118827    60052    22796    57326    58865    79256    72702    22144    50293    97491
HIS         0        0        0        0        0        0        0        0    13930    24805    41536    16921     7844    20015    18580    25150    22789     7741    17789    30620
ILE         0        0        0        0        0        0        0        0        0   105958   150709    56578    23860    62056    42904    60956    60707    18406    51218   116342
LEU         0        0        0        0        0        0        0        0        0        0   262428    87908    37342    99608    75682    97578    94704    31653    80060   182996
LYS         0        0        0        0        0        0        0        0        0        0        0    46540    14740    40431    33973    49576    45275    14082    37420    64833
MET         0        0        0        0        0        0        0        0        0        0        0        0     9384    17993    13545    17720    17027     6036    14927    28015
PHE         0        0        0        0        0        0        0        0        0        0        0        0        0    48564    35818    46577    42816    15605    38826    73534
PRO         0        0        0        0        0        0        0        0        0        0        0        0        0        0    37980    44702    41631    14824    32961    55687
SER         0        0        0        0        0        0        0        0        0        0        0        0        0        0        0    66274    57699    17428    40700    74268
THR         0        0        0        0        0        0        0        0        0        0        0        0        0        0        0        0    56824    15480    36903    75638
TRP         0        0        0        0        0        0        0        0        0        0        0        0        0        0        0        0        0     6686    13518    22979
TYR         0        0        0        0        0        0        0        0        0        0        0        0        0        0        0        0        0        0    33454    59841
VAL         0        0        0        0        0        0        0        0        0        0        0        0        0        0        0        0        0        0        0   147602
