# Supplementary material for: Residue contact-count potentials are as effective as residue-residue contact-type potentials for ranking protein decoys
Source: BMC Struct Biol. 2008 Dec 8;8:53. doi: 10.1186/1472-6807-8-53 (PMC2642821; doi:10.1186/1472-6807-8-53)
Supplement: Additional file 1 — The complete set of counts and scores for the contact-type and contact-count scoring matrices. The zipped tar archive contains four directories containing all the residue contact data that was used in the analysis, along with the resulting scores. All data within the archive is provided as tab-delimited flat-files in text format. [file 1472-6807-8-53-S1.gz › DataDump/ContactType/ObservedCounts1/counts.05.rr.09.dat]

          ALA      ARG      ASN      ASP      CYS      GLN      GLU      GLY      HIS      ILE      LEU      LYS      MET      PHE      PRO      SER      THR      TRP      TYR      VAL
ALA     49720    19456    15365    19226     7478    13448    19082    35978    10551    36610    58509    16710     9529    25839    19712    25041    24966     8788    20627    47770
ARG         0     9420     8260    14795     3550     6850    15016    17333     5395    14192    23783     7092     3964    11523    11004    13281    12044     4582    10507    18478
ASN         0        0    10838    10797     3129     6542     8968    16591     4948    11200    16080     9003     3485     9121     9470    13206    11986     3496     8577    13988
ASP         0        0        0    11162     3538     7204     8769    19229     7318    12844    18943    14896     3752    10061    11224    15271    13645     4139    10460    16814
CYS         0        0        0        0     5304     2459     3154     6570     2409     6536    10476     3106     1924     5209     3729     5035     4552     1819     4030     8186
GLN         0        0        0        0        0     5464     6710    11641     3747     9543    15528     6424     2905     7642     7849     9668     9008     3069     7088    12377
GLU         0        0        0        0        0        0     8764    16100     6345    14119    21602    15425     3731    10619    10874    13780    12653     4231    10184    18251
GLY         0        0        0        0        0        0        0    35742    10020    23485    35470    15864     7197    18615    18684    24252    22485     7096    16554    32057
HIS         0        0        0        0        0        0        0        0     4438     7906    12631     4351     2530     6666     5886     8086     7247     2682     6005     9972
ILE         0        0        0        0        0        0        0        0        0    44676    61565    14493     9196    25972    13571    18771    20249     7121    19645    47113
LEU         0        0        0        0        0        0        0        0        0        0   105196    20509    13687    39178    23589    28109    29854    11992    29217    71360
LYS         0        0        0        0        0        0        0        0        0        0        0     8668     3555    10538     9075    12622    11899     3753    10416    17633
MET         0        0        0        0        0        0        0        0        0        0        0        0     3328     6832     4441     5460     5403     2302     5471    10625
PHE         0        0        0        0        0        0        0        0        0        0        0        0        0    19998    11791    14630    14628     6207    15207    30267
PRO         0        0        0        0        0        0        0        0        0        0        0        0        0        0    12332    13509    12865     5207    11365    18049
SER         0        0        0        0        0        0        0        0        0        0        0        0        0        0        0    20106    17681     5691    12841    23861
THR         0        0        0        0        0        0        0        0        0        0        0        0        0        0        0        0    17892     5126    12252    25997
TRP         0        0        0        0        0        0        0        0        0        0        0        0        0        0        0        0        0     2668     5158     8971
TYR         0        0        0        0        0        0        0        0        0        0        0        0        0        0        0        0        0        0    12348    23071
VAL         0        0        0        0        0        0        0        0        0        0        0        0        0        0        0        0        0        0        0    59550
