# Supplementary material for: Residue contact-count potentials are as effective as residue-residue contact-type potentials for ranking protein decoys
Source: BMC Struct Biol. 2008 Dec 8;8:53. doi: 10.1186/1472-6807-8-53 (PMC2642821; doi:10.1186/1472-6807-8-53)
Supplement: Additional file 1 — The complete set of counts and scores for the contact-type and contact-count scoring matrices. The zipped tar archive contains four directories containing all the residue contact data that was used in the analysis, along with the resulting scores. All data within the archive is provided as tab-delimited flat-files in text format. [file 1472-6807-8-53-S1.gz › DataDump/ContactType/ObservedCounts1/counts.00.br.13.dat]

          ALA      ARG      ASN      ASP      CYS      GLN      GLU      GLY      HIS      ILE      LEU      LYS      MET      PHE      PRO      SER      THR      TRP      TYR      VAL
ALA    449384   226665   171561   235261    61885   158575   254908   340421   106412   311637   529879   212402    88251   216301   196863   255455   247592    77928   180435   396750
ARG         0   134328    98321   150852    35669    89681   173086   186931    61905   170348   299344   116441    48512   125680   119011   145608   135245    46034   106778   212135
ASN         0        0   106060   119874    30502    78637   119289   159328    50783   148622   221807   115494    40645   106998    96331   134740   125428    39634    94820   167751
ASP         0        0        0   149278    38368    98051   155038   206807    70290   188691   297691   158856    51563   136793   127345   166632   156007    51121   121583   225121
CYS         0        0        0        0    23138    26677    38725    55394    20252    51992    85176    34734    15553    39311    33912    46538    41407    13838    32046    63060
GLN         0        0        0        0        0    76190   106239   127951    44275   121582   211220    93152    35862    90106    84023   110361   102283    34522    77835   145724
GLU         0        0        0        0        0        0   192240   206066    72267   208243   348114   188574    55503   146794   134672   167727   158046    52059   126636   245690
GLY         0        0        0        0        0        0        0   308956    96061   253196   399479   182495    72357   182136   175482   232822   220212    69643   159332   321033
HIS         0        0        0        0        0        0        0        0    40274    83934   140504    56727    25624    65108    59015    76232    70469    24433    56008   101910
ILE         0        0        0        0        0        0        0        0        0   298606   431990   195916    73041   191594   146555   209243   199469    59997   156215   328472
LEU         0        0        0        0        0        0        0        0        0        0   754694   296558   115101   304196   251697   332573   314835   100715   242572   521777
LYS         0        0        0        0        0        0        0        0        0        0        0   159704    49289   132367   113650   152716   142390    43353   115239   218894
MET         0        0        0        0        0        0        0        0        0        0        0        0    28322    53916    43441    58450    55479    18717    44669    85019
PHE         0        0        0        0        0        0        0        0        0        0        0        0        0   144688   113279   153121   141168    48554   117586   222491
PRO         0        0        0        0        0        0        0        0        0        0        0        0        0        0   116882   137295   130121    44734   101301   187377
SER         0        0        0        0        0        0        0        0        0        0        0        0        0        0        0   199054   177146    55892   130910   249054
THR         0        0        0        0        0        0        0        0        0        0        0        0        0        0        0        0   172752    51526   121490   245806
TRP         0        0        0        0        0        0        0        0        0        0        0        0        0        0        0        0        0    21700    42696    73915
TYR         0        0        0        0        0        0        0        0        0        0        0        0        0        0        0        0        0        0   102130   181772
VAL         0        0        0        0        0        0        0        0        0        0        0        0        0        0        0        0        0        0        0   414240
