# Supplementary material for: Residue contact-count potentials are as effective as residue-residue contact-type potentials for ranking protein decoys
Source: BMC Struct Biol. 2008 Dec 8;8:53. doi: 10.1186/1472-6807-8-53 (PMC2642821; doi:10.1186/1472-6807-8-53)
Supplement: Additional file 1 — The complete set of counts and scores for the contact-type and contact-count scoring matrices. The zipped tar archive contains four directories containing all the residue contact data that was used in the analysis, along with the resulting scores. All data within the archive is provided as tab-delimited flat-files in text format. [file 1472-6807-8-53-S1.gz › DataDump/ContactType/ObservedCounts1/counts.05.br.05.dat]

          ALA      ARG      ASN      ASP      CYS      GLN      GLU      GLY      HIS      ILE      LEU      LYS      MET      PHE      PRO      SER      THR      TRP      TYR      VAL
ALA     13378     3085     2528     3148     1413     1990     2917     8752     1640     4587     7902     2699     1458     3838     3845     5191     4225     1349     3572     7365
ARG         0      920      992     2037      452      830     2016     2950      659     1090     1869      725      346     1137     1293     2084     1621      554     1282     1704
ASN         0        0     1892     1522      410      791     1042     3572      635      964     1407     1166      369      989     1404     2363     1798      418      980     1309
ASP         0        0        0     1356      494      780      856     4049      941     1116     1601     2231      405     1047     1670     2753     2118      395     1020     1738
CYS         0        0        0        0     3684      282      335     1354      305      584     1001      374      233      679      583      876      621      252      512      903
GLN         0        0        0        0        0      558      651     1914      438      723     1044      884      257      726      936     1424     1152      307      732     1083
GLU         0        0        0        0        0        0      690     2770      757     1004     1419     2193      334     1003     1281     2020     1592      394      969     1623
GLY         0        0        0        0        0        0        0    10596     1885     3579     5399     2796     1250     3489     4046     6003     4745     1280     3257     5525
HIS         0        0        0        0        0        0        0        0      528      626     1096      563      271      697      825     1399     1026      324      716      981
ILE         0        0        0        0        0        0        0        0        0     3482     3687     1090      652     2002     1062     2084     1587      556     1636     3686
LEU         0        0        0        0        0        0        0        0        0        0     5422     1532      873     3019     2225     3292     2383     1011     2677     4996
LYS         0        0        0        0        0        0        0        0        0        0        0      912      339     1066     1177     2075     1608      492     1423     1706
MET         0        0        0        0        0        0        0        0        0        0        0        0      310      578      514      802      577      231      520      862
PHE         0        0        0        0        0        0        0        0        0        0        0        0        0     2014     1524     2184     1401      569     1619     2605
PRO         0        0        0        0        0        0        0        0        0        0        0        0        0        0     1852     2467     1787      681     1515     1814
SER         0        0        0        0        0        0        0        0        0        0        0        0        0        0        0     4630     3347      853     1912     3204
THR         0        0        0        0        0        0        0        0        0        0        0        0        0        0        0        0     3362      514     1325     2527
TRP         0        0        0        0        0        0        0        0        0        0        0        0        0        0        0        0        0      246      583      845
TYR         0        0        0        0        0        0        0        0        0        0        0        0        0        0        0        0        0        0     1580     2263
VAL         0        0        0        0        0        0        0        0        0        0        0        0        0        0        0        0        0        0        0     5160
