# Supplementary material for: Residue contact-count potentials are as effective as residue-residue contact-type potentials for ranking protein decoys
Source: BMC Struct Biol. 2008 Dec 8;8:53. doi: 10.1186/1472-6807-8-53 (PMC2642821; doi:10.1186/1472-6807-8-53)
Supplement: Additional file 1 — The complete set of counts and scores for the contact-type and contact-count scoring matrices. The zipped tar archive contains four directories containing all the residue contact data that was used in the analysis, along with the resulting scores. All data within the archive is provided as tab-delimited flat-files in text format. [file 1472-6807-8-53-S1.gz › DataDump/ContactType/ObservedCounts1/counts.10.bb.13.dat]

          ALA      ARG      ASN      ASP      CYS      GLN      GLU      GLY      HIS      ILE      LEU      LYS      MET      PHE      PRO      SER      THR      TRP      TYR      VAL
ALA    143436    70130    54556    73423    21015    48102    75158   111631    35171   107361   176242    63476    29382    73640    64518    83105    82265    25929    60869   137108
ARG         0    40258    30549    46919    11876    26425    49882    59755    19642    55857    95433    33440    15638    41044    38453    46179    43754    14815    34454    70639
ASN         0        0    34328    37364    10075    23820    34980    53179    16743    48236    70081    34127    13256    34416    31067    43731    41079    12449    30672    55464
ASP         0        0        0    46540    12343    29052    43876    67596    22822    59939    91649    47047    16329    42623    40086    52625    49718    15845    38621    72533
CYS         0        0        0        0     8290     8743    12260    18685     6901    18454    29542    11334     5555    13758    11560    15755    14282     4767    10962    22518
GLN         0        0        0        0        0    21290    29084    40619    13979    39163    65018    26112    11315    28797    26508    33860    32176    10695    24602    47544
GLU         0        0        0        0        0        0    49230    63235    22590    64385   103388    51595    16816    44801    40438    50530    48758    15735    39402    77522
GLY         0        0        0        0        0        0        0   105796    32175    84160   129740    55818    24000    60201    58708    76915    73129    22657    52517   107783
HIS         0        0        0        0        0        0        0        0    12672    28583    46364    17499     8573    21796    19493    25632    23618     8143    18828    34987
ILE         0        0        0        0        0        0        0        0        0   110182   154200    61923    26099    68897    48348    70102    68997    21234    54941   120666
LEU         0        0        0        0        0        0        0        0        0        0   263152    89820    39623   106807    81176   108034   105054    35112    83351   185417
LYS         0        0        0        0        0        0        0        0        0        0        0    43702    15097    41010    34614    46339    44145    13081    35707    69952
MET         0        0        0        0        0        0        0        0        0        0        0        0     9690    18965    14429    19236    18787     6600    15453    30054
PHE         0        0        0        0        0        0        0        0        0        0        0        0        0    51456    37382    50524    47676    16988    41109    79837
PRO         0        0        0        0        0        0        0        0        0        0        0        0        0        0    38598    44460    42412    14850    33858    62940
SER         0        0        0        0        0        0        0        0        0        0        0        0        0        0        0    64526    58656    18327    43066    84310
THR         0        0        0        0        0        0        0        0        0        0        0        0        0        0        0        0    58204    17250    40879    85461
TRP         0        0        0        0        0        0        0        0        0        0        0        0        0        0        0        0        0     7508    14837    26294
TYR         0        0        0        0        0        0        0        0        0        0        0        0        0        0        0        0        0        0    35022    63919
VAL         0        0        0        0        0        0        0        0        0        0        0        0        0        0        0        0        0        0        0   152024
