# Supplementary material for: Residue contact-count potentials are as effective as residue-residue contact-type potentials for ranking protein decoys
Source: BMC Struct Biol. 2008 Dec 8;8:53. doi: 10.1186/1472-6807-8-53 (PMC2642821; doi:10.1186/1472-6807-8-53)
Supplement: Additional file 1 — The complete set of counts and scores for the contact-type and contact-count scoring matrices. The zipped tar archive contains four directories containing all the residue contact data that was used in the analysis, along with the resulting scores. All data within the archive is provided as tab-delimited flat-files in text format. [file 1472-6807-8-53-S1.gz › DataDump/ContactType/ObservedCounts1/counts.08.bb.13.dat]

          ALA      ARG      ASN      ASP      CYS      GLN      GLU      GLY      HIS      ILE      LEU      LYS      MET      PHE      PRO      SER      THR      TRP      TYR      VAL
ALA    149108    73034    56583    76169    21867    50081    78383   115328    36483   111878   183445    66336    30471    76676    67219    86262    85440    27083    63356   142999
ARG         0    42046    31745    48737    12350    27588    52066    61792    20440    58262    99604    34952    16230    42799    40137    47981    45508    15519    35995    73804
ASN         0        0    35442    38613    10470    24720    36240    54605    17292    50042    72816    35425    13731    35771    32157    45136    42500    12989    31833    57465
ASP         0        0        0    48032    12823    30209    45640    69510    23548    62283    95436    48966    16951    44288    41482    54378    51457    16505    40072    75454
CYS         0        0        0        0     8692     9109    12780    19323     7149    19199    30693    11819     5741    14314    12072    16371    14856     4992    11448    23429
GLN         0        0        0        0        0    22228    30358    42010    14501    40858    67955    27295    11756    30080    27569    35176    33504    11187    25636    49634
GLU         0        0        0        0        0        0    51462    65269    23476    67365   108178    53915    17503    46775    42123    52535    50749    16434    41247    81181
GLY         0        0        0        0        0        0        0   108302    33102    87017   134119    57720    24757    62133    60455    79174    75281    23474    54322   111267
HIS         0        0        0        0        0        0        0        0    13132    29660    48123    18185     8889    22652    20143    26456    24432     8479    19607    36271
ILE         0        0        0        0        0        0        0        0        0   114676   160777    64813    27076    71855    50339    72818    71734    22161    57400   125686
LEU         0        0        0        0        0        0        0        0        0        0   273890    94007    41190   111221    84696   112248   109347    36722    86807   193530
LYS         0        0        0        0        0        0        0        0        0        0        0    45764    15743    42865    36103    48214    46038    13695    37385    73236
MET         0        0        0        0        0        0        0        0        0        0        0        0    10078    19647    15040    19983    19504     6871    16064    31274
PHE         0        0        0        0        0        0        0        0        0        0        0        0        0    53608    38919    52431    49551    17732    42845    83115
PRO         0        0        0        0        0        0        0        0        0        0        0        0        0        0    39862    46016    44004    15539    35298    65508
SER         0        0        0        0        0        0        0        0        0        0        0        0        0        0        0    66788    60769    19125    44827    87676
THR         0        0        0        0        0        0        0        0        0        0        0        0        0        0        0        0    60316    18031    42575    88893
TRP         0        0        0        0        0        0        0        0        0        0        0        0        0        0        0        0        0     7878    15511    27433
TYR         0        0        0        0        0        0        0        0        0        0        0        0        0        0        0        0        0        0    36560    66813
VAL         0        0        0        0        0        0        0        0        0        0        0        0        0        0        0        0        0        0        0   158434
