# Supplementary material for: Residue contact-count potentials are as effective as residue-residue contact-type potentials for ranking protein decoys
Source: BMC Struct Biol. 2008 Dec 8;8:53. doi: 10.1186/1472-6807-8-53 (PMC2642821; doi:10.1186/1472-6807-8-53)
Supplement: Additional file 1 — The complete set of counts and scores for the contact-type and contact-count scoring matrices. The zipped tar archive contains four directories containing all the residue contact data that was used in the analysis, along with the resulting scores. All data within the archive is provided as tab-delimited flat-files in text format. [file 1472-6807-8-53-S1.gz › DataDump/ContactType/ObservedCounts1/counts.10.bb.18.dat]

          ALA      ARG      ASN      ASP      CYS      GLN      GLU      GLY      HIS      ILE      LEU      LYS      MET      PHE      PRO      SER      THR      TRP      TYR      VAL
ALA    364528   195414   153783   210855    51388   135017   218942   298195    95407   254590   427837   181181    74683   184228   175240   227122   218291    67676   154203   327733
ARG         0   119876    86618   126729    31310    77680   138682   165693    56055   146382   251077   103182    42647   109421   103718   130389   121289    39950    90927   185733
ASN         0        0    92392   107257    26246    68366   105021   141974    46148   131783   195144   100115    37277    95067    83407   120238   111809    34860    83910   151139
ASP         0        0        0   138618    33841    87020   140389   186644    62304   166821   260884   131159    47199   121176   111046   149103   139910    45005   106587   201481
CYS         0        0        0        0    15334    23042    34779    46372    17289    42515    69920    31567    13154    32543    29212    39968    35506    11646    26185    51270
GLN         0        0        0        0        0    62992    89578   114124    39818   105352   175834    78538    31283    78776    72239    97343    90475    29206    66731   127739
GLU         0        0        0        0        0        0   161830   185831    64842   179762   289205   146220    48841   128486   116078   150501   140695    44681   109631   215375
GLY         0        0        0        0        0        0        0   272668    85735   221560   349920   159087    64310   160834   155598   204227   193770    61393   139555   280966
HIS         0        0        0        0        0        0        0        0    31694    74153   122227    52594    22835    57224    52129    68115    63190    21287    48574    91072
ILE         0        0        0        0        0        0        0        0        0   232286   337629   167478    60573   155670   129834   185190   172090    50987   129284   258886
LEU         0        0        0        0        0        0        0        0        0        0   578712   246122    94148   245409   217141   290361   269923    83701   198748   411131
LYS         0        0        0        0        0        0        0        0        0        0        0   136066    43300   114430    96830   135172   125558    37302    98507   188446
MET         0        0        0        0        0        0        0        0        0        0        0        0    23088    44751    39155    52454    48959    16230    38260    70703
PHE         0        0        0        0        0        0        0        0        0        0        0        0        0   118956    99369   135641   123753    41050    98323   182999
PRO         0        0        0        0        0        0        0        0        0        0        0        0        0        0    99048   120034   113895    38467    85979   165458
SER         0        0        0        0        0        0        0        0        0        0        0        0        0        0        0   175850   158533    49329   115503   221059
THR         0        0        0        0        0        0        0        0        0        0        0        0        0        0        0        0   152492    45395   106742   211513
TRP         0        0        0        0        0        0        0        0        0        0        0        0        0        0        0        0        0    18944    36901    63410
TYR         0        0        0        0        0        0        0        0        0        0        0        0        0        0        0        0        0        0    86700   150969
VAL         0        0        0        0        0        0        0        0        0        0        0        0        0        0        0        0        0        0        0   325520
