# Supplementary material for: Residue contact-count potentials are as effective as residue-residue contact-type potentials for ranking protein decoys
Source: BMC Struct Biol. 2008 Dec 8;8:53. doi: 10.1186/1472-6807-8-53 (PMC2642821; doi:10.1186/1472-6807-8-53)
Supplement: Additional file 1 — The complete set of counts and scores for the contact-type and contact-count scoring matrices. The zipped tar archive contains four directories containing all the residue contact data that was used in the analysis, along with the resulting scores. All data within the archive is provided as tab-delimited flat-files in text format. [file 1472-6807-8-53-S1.gz › DataDump/ContactType/ObservedCounts1/counts.01.br.14.dat]

          ALA      ARG      ASN      ASP      CYS      GLN      GLU      GLY      HIS      ILE      LEU      LYS      MET      PHE      PRO      SER      THR      TRP      TYR      VAL
ALA    511494   260173   198184   272081    70918   181547   291642   394380   123963   356105   604451   242331   101343   250410   227693   295673   285731    90748   208625   453486
ARG         0   155752   112293   171111    40841   102299   194312   214669    71383   195685   343831   133879    55924   144917   136910   167480   156151    53145   121880   243987
ASN         0        0   120222   137510    35013    89995   135924   181391    58400   172169   257055   131248    47233   123760   108468   154535   144185    45664   109628   194187
ASP         0        0        0   173866    44094   113707   178405   237081    80607   218171   344858   179073    60199   157788   143622   190956   179847    59087   139911   260932
CYS         0        0        0        0    25248    30720    44978    63225    23037    59483    97693    40487    17951    45077    38849    53156    47427    15854    36443    71990
GLN         0        0        0        0        0    86134   120874   147354    51072   140767   242008   105580    41291   104762    95768   126946   117605    39572    89294   167649
GLU         0        0        0        0        0        0   218180   237060    83402   239957   400696   209149    64195   170775   152934   193773   181630    60124   146528   283082
GLY         0        0        0        0        0        0        0   355276   110752   294934   467031   206246    84088   211690   201656   265402   251803    81101   184031   373685
HIS         0        0        0        0        0        0        0        0    44756    97458   162544    65990    29817    75464    66930    87670    81199    28154    64701   118802
ILE         0        0        0        0        0        0        0        0        0   337454   490103   225103    83870   219766   168732   242633   228859    69272   179193   370844
LEU         0        0        0        0        0        0        0        0        0        0   854522   338858   131797   349455   288740   384172   361900   115839   277795   591719
LYS         0        0        0        0        0        0        0        0        0        0        0   182048    56676   153619   129145   174925   163198    49780   132114   250399
MET         0        0        0        0        0        0        0        0        0        0        0        0    32512    62014    50333    68083    64252    21807    51798    97242
PHE         0        0        0        0        0        0        0        0        0        0        0        0        0   166992   130704   176787   162622    56226   135251   254890
PRO         0        0        0        0        0        0        0        0        0        0        0        0        0        0   133234   155999   147995    51808   115402   215717
SER         0        0        0        0        0        0        0        0        0        0        0        0        0        0        0   227200   203448    64648   151665   288053
THR         0        0        0        0        0        0        0        0        0        0        0        0        0        0        0        0   198440    59388   140399   280663
TRP         0        0        0        0        0        0        0        0        0        0        0        0        0        0        0        0        0    25710    49440    85382
TYR         0        0        0        0        0        0        0        0        0        0        0        0        0        0        0        0        0        0   117574   208038
VAL         0        0        0        0        0        0        0        0        0        0        0        0        0        0        0        0        0        0        0   466296
