# Supplementary material for: Residue contact-count potentials are as effective as residue-residue contact-type potentials for ranking protein decoys
Source: BMC Struct Biol. 2008 Dec 8;8:53. doi: 10.1186/1472-6807-8-53 (PMC2642821; doi:10.1186/1472-6807-8-53)
Supplement: Additional file 1 — The complete set of counts and scores for the contact-type and contact-count scoring matrices. The zipped tar archive contains four directories containing all the residue contact data that was used in the analysis, along with the resulting scores. All data within the archive is provided as tab-delimited flat-files in text format. [file 1472-6807-8-53-S1.gz › DataDump/ContactType/ObservedCounts1/counts.08.bb.05.dat]

          ALA      ARG      ASN      ASP      CYS      GLN      GLU      GLY      HIS      ILE      LEU      LYS      MET      PHE      PRO      SER      THR      TRP      TYR      VAL
ALA      2904      931      754      866      355      514      739     3499      437     1677     2197      769      384     1134     1055     1306     1219      383      981     2289
ARG         0      464      399      809      146      351      838     1286      291      543      771      352      146      452      468      707      751      252      606      796
ASN         0        0      904      515      130      311      360     1525      243      385      437      479      124      347      460      832      732      146      372      512
ASP         0        0        0      502      166      330      291     1774      357      401      538      831      152      347      505      832      740      134      342      570
CYS         0        0        0        0      542      100      117      516       97      282      355      125       83      245      181      240      202      120      178      389
GLN         0        0        0        0        0      254      304      849      156      313      409      331       91      252      284      499      501      136      280      392
GLU         0        0        0        0        0        0      302     1249      286      471      647      941      126      395      403      679      676      143      449      663
GLY         0        0        0        0        0        0        0     5042      795     1501     2463     1217      562     1454     1711     2403     1811      524     1326     2157
HIS         0        0        0        0        0        0        0        0      184      313      401      232       82      267      272      459      423      109      303      431
ILE         0        0        0        0        0        0        0        0        0     2766     2390      546      368     1241      412      751      839      282      875     3049
LEU         0        0        0        0        0        0        0        0        0        0     2696      629      409     1297      799     1012      989      428     1003     3118
LYS         0        0        0        0        0        0        0        0        0        0        0      390      140      422      408      756      760      204      720      729
MET         0        0        0        0        0        0        0        0        0        0        0        0      154      246      182      238      239       90      190      410
PHE         0        0        0        0        0        0        0        0        0        0        0        0        0      874      559      689      544      206      646     1569
PRO         0        0        0        0        0        0        0        0        0        0        0        0        0        0      578      751      652      234      572      689
SER         0        0        0        0        0        0        0        0        0        0        0        0        0        0        0     1360     1169      252      613     1092
THR         0        0        0        0        0        0        0        0        0        0        0        0        0        0        0        0     1496      189      544     1324
TRP         0        0        0        0        0        0        0        0        0        0        0        0        0        0        0        0        0       88      238      381
TYR         0        0        0        0        0        0        0        0        0        0        0        0        0        0        0        0        0        0      642     1141
VAL         0        0        0        0        0        0        0        0        0        0        0        0        0        0        0        0        0        0        0     4254
