# Supplementary material for: Residue contact-count potentials are as effective as residue-residue contact-type potentials for ranking protein decoys
Source: BMC Struct Biol. 2008 Dec 8;8:53. doi: 10.1186/1472-6807-8-53 (PMC2642821; doi:10.1186/1472-6807-8-53)
Supplement: Additional file 1 — The complete set of counts and scores for the contact-type and contact-count scoring matrices. The zipped tar archive contains four directories containing all the residue contact data that was used in the analysis, along with the resulting scores. All data within the archive is provided as tab-delimited flat-files in text format. [file 1472-6807-8-53-S1.gz › DataDump/ContactType/ObservedCounts1/counts.05.br.03.dat]

          ALA      ARG      ASN      ASP      CYS      GLN      GLU      GLY      HIS      ILE      LEU      LYS      MET      PHE      PRO      SER      THR      TRP      TYR      VAL
ALA         2        0        0        0        0        0        0        1        0        0        0        0        0        0        0        0        0        0        0        0
ARG         0        0        0        0        0        0        0        0        0        0        0        0        0        0        0        0        0        0        0        0
ASN         0        0        0        0        0        0        1        0        0        0        0        0        0        0        0        0        0        0        0        0
ASP         0        0        0        0        0        0        0        1        0        0        0        0        0        0        0        0        0        0        0        0
CYS         0        0        0        0        2        0        0        0        0        0        0        0        0        0        0        0        0        0        0        0
GLN         0        0        0        0        0        0        0        0        0        0        0        0        0        0        0        0        0        0        0        0
GLU         0        0        0        0        0        0        0        0        0        0        0        0        0        0        0        0        0        0        0        0
GLY         0        0        0        0        0        0        0        0        0        0        0        0        0        0        0        0        0        0        0        0
HIS         0        0        0        0        0        0        0        0        0        0        0        0        0        0        0        0        0        0        0        0
ILE         0        0        0        0        0        0        0        0        0        0        0        0        0        0        0        0        0        0        0        0
LEU         0        0        0        0        0        0        0        0        0        0        0        0        0        0        0        0        0        0        0        0
LYS         0        0        0        0        0        0        0        0        0        0        0        0        0        0        0        1        0        0        0        0
MET         0        0        0        0        0        0        0        0        0        0        0        0        0        0        0        0        0        0        0        0
PHE         0        0        0        0        0        0        0        0        0        0        0        0        0        0        0        0        0        0        0        0
PRO         0        0        0        0        0        0        0        0        0        0        0        0        0        0        0        0        0        0        0        0
SER         0        0        0        0        0        0        0        0        0        0        0        0        0        0        0        0        0        0        0        1
THR         0        0        0        0        0        0        0        0        0        0        0        0        0        0        0        0        0        0        0        0
TRP         0        0        0        0        0        0        0        0        0        0        0        0        0        0        0        0        0        0        0        0
TYR         0        0        0        0        0        0        0        0        0        0        0        0        0        0        0        0        0        0        0        0
VAL         0        0        0        0        0        0        0        0        0        0        0        0        0        0        0        0        0        0        0        0
