# Supplementary material for: Residue contact-count potentials are as effective as residue-residue contact-type potentials for ranking protein decoys
Source: BMC Struct Biol. 2008 Dec 8;8:53. doi: 10.1186/1472-6807-8-53 (PMC2642821; doi:10.1186/1472-6807-8-53)
Supplement: Additional file 1 — The complete set of counts and scores for the contact-type and contact-count scoring matrices. The zipped tar archive contains four directories containing all the residue contact data that was used in the analysis, along with the resulting scores. All data within the archive is provided as tab-delimited flat-files in text format. [file 1472-6807-8-53-S1.gz › DataDump/ContactType/ObservedCounts1/counts.10.rr.15.dat]

          ALA      ARG      ASN      ASP      CYS      GLN      GLU      GLY      HIS      ILE      LEU      LYS      MET      PHE      PRO      SER      THR      TRP      TYR      VAL
ALA    220328   107976    84239   113927    32521    74301   116067   177417    55304   164676   272873    97252    46487   116646    98638   128730   125972    41601    95605   208948
ARG         0    62262    46102    68693    18077    40392    73577    92872    30422    85640   147135    51772    24366    63870    57317    69969    65982    23292    53217   107002
ASN         0        0    50640    56778    15239    36240    53448    81235    25679    75141   110694    51098    20792    54270    46181    65683    61421    19771    47792    85558
ASP         0        0        0    71554    18956    44884    69219   104264    34524    93462   145288    68940    25785    67715    59944    79488    75023    25358    59985   112187
CYS         0        0        0        0    11190    13285    19018    29032    10628    28388    46285    17375     8686    21579    17243    23847    21446     7552    17056    34086
GLN         0        0        0        0        0    32710    45202    63709    21694    61026   101223    39725    17701    45495    39637    51921    48698    16923    38350    72840
GLU         0        0        0        0        0        0    78938    99864    34359    99960   161607    75434    26495    71065    61457    77498    73671    24937    61173   119095
GLY         0        0        0        0        0        0        0   164654    50877   136877   214484    86280    39087    99098    89319   118144   112630    37211    84967   172511
HIS         0        0        0        0        0        0        0        0    19308    44988    73528    27162    13814    35062    29259    38936    36092    13065    29603    54676
ILE         0        0        0        0        0        0        0        0        0   162820   232488    94423    40224   106632    74666   109727   105149    33540    85214   178326
LEU         0        0        0        0        0        0        0        0        0        0   398432   138607    61893   166951   125843   170906   163238    55236   129970   278904
LYS         0        0        0        0        0        0        0        0        0        0        0    66976    23438    63862    51661    69706    65803    20376    54647   105370
MET         0        0        0        0        0        0        0        0        0        0        0        0    15284    29727    22382    30653    29252    10492    24472    46131
PHE         0        0        0        0        0        0        0        0        0        0        0        0        0    80916    57753    80068    74701    27161    64622   123140
PRO         0        0        0        0        0        0        0        0        0        0        0        0        0        0    56462    66514    63314    22686    50735    95651
SER         0        0        0        0        0        0        0        0        0        0        0        0        0        0        0    97532    88125    29054    67691   129962
THR         0        0        0        0        0        0        0        0        0        0        0        0        0        0        0        0    86142    27035    63394   128432
TRP         0        0        0        0        0        0        0        0        0        0        0        0        0        0        0        0        0    12630    23712    41321
TYR         0        0        0        0        0        0        0        0        0        0        0        0        0        0        0        0        0        0    55506    98736
VAL         0        0        0        0        0        0        0        0        0        0        0        0        0        0        0        0        0        0        0   222038
