# Supplementary material for: Residue contact-count potentials are as effective as residue-residue contact-type potentials for ranking protein decoys
Source: BMC Struct Biol. 2008 Dec 8;8:53. doi: 10.1186/1472-6807-8-53 (PMC2642821; doi:10.1186/1472-6807-8-53)
Supplement: Additional file 1 — The complete set of counts and scores for the contact-type and contact-count scoring matrices. The zipped tar archive contains four directories containing all the residue contact data that was used in the analysis, along with the resulting scores. All data within the archive is provided as tab-delimited flat-files in text format. [file 1472-6807-8-53-S1.gz › DataDump/ContactType/ObservedCounts1/counts.10.bb.11.dat]

          ALA      ARG      ASN      ASP      CYS      GLN      GLU      GLY      HIS      ILE      LEU      LYS      MET      PHE      PRO      SER      THR      TRP      TYR      VAL
ALA     84058    38474    30208    39426    12668    25919    39485    64752    19718    62736   100183    34262    16562    42196    36466    46920    46866    14799    35009    81874
ARG         0    20584    16458    26217     6750    13825    26927    34000    10548    30057    50235    16718     8328    22192    21592    25396    24002     8154    19214    39067
ASN         0        0    20102    20588     5795    12837    18296    31054     9393    25380    36068    18362     6994    18344    17797    24844    23305     6717    16773    30433
ASP         0        0        0    23836     6982    14807    20967    38255    13025    30566    45567    26477     8179    21868    22145    29178    27223     8435    20719    38501
CYS         0        0        0        0     6092     4836     6537    11292     4115    10974    17352     6234     3267     8276     6787     9252     8307     2868     6544    13771
GLN         0        0        0        0        0    10970    14388    22782     7407    20533    33452    13497     5866    15021    14701    18776    17807     5764    13256    25807
GLU         0        0        0        0        0        0    22768    34201    12099    32719    50855    27738     8411    22696    21822    26780    25936     8084    20620    41090
GLY         0        0        0        0        0        0        0    63688    18483    47403    71066    31593    13578    34163    34490    45219    42881    12783    30170    62171
HIS         0        0        0        0        0        0        0        0     7280    15577    24639     9221     4639    12005    11093    14641    13491     4585    10644    19566
ILE         0        0        0        0        0        0        0        0        0    68394    92481    32570    15260    40595    26728    38405    39212    12158    32185    75195
LEU         0        0        0        0        0        0        0        0        0        0   155036    46091    22453    60859    44458    57543    57742    19634    47395   111539
LYS         0        0        0        0        0        0        0        0        0        0        0    21816     7746    21273    18863    25056    24219     6964    19471    38267
MET         0        0        0        0        0        0        0        0        0        0        0        0     5462    10914     8066    10488    10415     3751     8949    17853
PHE         0        0        0        0        0        0        0        0        0        0        0        0        0    29996    21054    27786    26761     9751    23950    48181
PRO         0        0        0        0        0        0        0        0        0        0        0        0        0        0    22644    25598    24315     8745    19926    35429
SER         0        0        0        0        0        0        0        0        0        0        0        0        0        0        0    36984    33570    10246    24022    47711
THR         0        0        0        0        0        0        0        0        0        0        0        0        0        0        0        0    33652     9666    22971    49787
TRP         0        0        0        0        0        0        0        0        0        0        0        0        0        0        0        0        0     4260     8506    15253
TYR         0        0        0        0        0        0        0        0        0        0        0        0        0        0        0        0        0        0    20206    38162
VAL         0        0        0        0        0        0        0        0        0        0        0        0        0        0        0        0        0        0        0    96016
