# Supplementary material for: Residue contact-count potentials are as effective as residue-residue contact-type potentials for ranking protein decoys
Source: BMC Struct Biol. 2008 Dec 8;8:53. doi: 10.1186/1472-6807-8-53 (PMC2642821; doi:10.1186/1472-6807-8-53)
Supplement: Additional file 1 — The complete set of counts and scores for the contact-type and contact-count scoring matrices. The zipped tar archive contains four directories containing all the residue contact data that was used in the analysis, along with the resulting scores. All data within the archive is provided as tab-delimited flat-files in text format. [file 1472-6807-8-53-S1.gz › DataDump/ContactType/ObservedCounts1/counts.10.br.11.dat]

          ALA      ARG      ASN      ASP      CYS      GLN      GLU      GLY      HIS      ILE      LEU      LYS      MET      PHE      PRO      SER      THR      TRP      TYR      VAL
ALA    171556    76481    60094    77689    25889    52130    78374   131232    39787   130966   210268    67659    34418    87815    73060    93684    94134    30761    72492   169042
ARG         0    40414    32708    53175    13443    27281    54318    67528    21213    60611   101410    32316    16742    44922    42847    49990    47545    16659    38909    77780
ASN         0        0    39956    40838    11594    25442    36232    61570    18815    50810    72745    35927    14202    37026    35479    49082    45970    13637    33955    60452
ASP         0        0        0    47186    13855    29508    41405    75434    26016    61061    91313    52478    16589    43558    43867    57450    53784    17012    41938    76458
CYS         0        0        0        0    12418     9600    13013    23108     8341    23022    36310    12307     6844    17397    13621    18432    16843     5994    13598    28667
GLN         0        0        0        0        0    21914    28724    45334    15020    41560    68088    26460    12007    30665    29440    36907    35123    11844    27050    51874
GLU         0        0        0        0        0        0    44734    67071    24450    65885   102771    55525    16892    45659    43321    52988    51114    16561    42239    81751
GLY         0        0        0        0        0        0        0   127376    37362    97830   147684    61997    27829    70290    68654    89870    85661    26296    61775   127585
HIS         0        0        0        0        0        0        0        0    14938    31982    50890    18237     9586    24814    22277    29319    27084     9505    21882    39774
ILE         0        0        0        0        0        0        0        0        0   145030   198024    65157    32416    87637    54158    77482    79956    26190    68262   157528
LEU         0        0        0        0        0        0        0        0        0        0   333488    92454    48121   133256    90543   117277   117695    42270   101031   234726
LYS         0        0        0        0        0        0        0        0        0        0        0    41862    15333    42490    37197    49086    47260    13949    38990    75497
MET         0        0        0        0        0        0        0        0        0        0        0        0    11696    23386    16398    21268    21156     7960    18685    37347
PHE         0        0        0        0        0        0        0        0        0        0        0        0        0    64788    42528    56299    54457    20829    50436   101548
PRO         0        0        0        0        0        0        0        0        0        0        0        0        0        0    44804    50635    48090    17748    40192    71179
SER         0        0        0        0        0        0        0        0        0        0        0        0        0        0        0    72986    66598    20760    48457    95469
THR         0        0        0        0        0        0        0        0        0        0        0        0        0        0        0        0    66538    19891    46588   100380
TRP         0        0        0        0        0        0        0        0        0        0        0        0        0        0        0        0        0     9060    18046    32543
TYR         0        0        0        0        0        0        0        0        0        0        0        0        0        0        0        0        0        0    42250    79680
VAL         0        0        0        0        0        0        0        0        0        0        0        0        0        0        0        0        0        0        0   199888
