# Supplementary material for: Residue contact-count potentials are as effective as residue-residue contact-type potentials for ranking protein decoys
Source: BMC Struct Biol. 2008 Dec 8;8:53. doi: 10.1186/1472-6807-8-53 (PMC2642821; doi:10.1186/1472-6807-8-53)
Supplement: Additional file 1 — The complete set of counts and scores for the contact-type and contact-count scoring matrices. The zipped tar archive contains four directories containing all the residue contact data that was used in the analysis, along with the resulting scores. All data within the archive is provided as tab-delimited flat-files in text format. [file 1472-6807-8-53-S1.gz › DataDump/ContactType/ObservedCounts1/counts.12.br.04.dat]

          ALA      ARG      ASN      ASP      CYS      GLN      GLU      GLY      HIS      ILE      LEU      LYS      MET      PHE      PRO      SER      THR      TRP      TYR      VAL
ALA      1548      248      203      297      115      176      254     1566      140      221      450      206      117      292      401      554      303      121      283      345
ARG         0       38       48       98       30       34       75      277       38       24       48       24       16       62       96      113       46       28       63       53
ASN         0        0       90       80       30       21       45      374       37       43       42       49       15       40       98      159       67       20       55       42
ASP         0        0        0       82       36       35       44      484       66       31       56       81       14       53      127      207       94       37       58       51
CYS         0        0        0        0      428       10       17      181       23       14       29       23       15       28       50       59       18       12       26       26
GLN         0        0        0        0        0       30       40      179       30       15       21       17        9       28       64       93       30       25       42       21
GLU         0        0        0        0        0        0       42      285       51       20       44       84       14       45       96      148       56       27       52       39
GLY         0        0        0        0        0        0        0     1980      213      170      429      291      123      328      564      814      332      138      389      303
HIS         0        0        0        0        0        0        0        0       24       14       28       33       11       38       67      102       41       17       37       31
ILE         0        0        0        0        0        0        0        0        0       18       27       25       16       35       42       90       23       18       31       35
LEU         0        0        0        0        0        0        0        0        0        0       54       39       16       52      121      169       46       22       63       51
LYS         0        0        0        0        0        0        0        0        0        0        0       28       12       47       82      133       41       24       65       44
MET         0        0        0        0        0        0        0        0        0        0        0        0       10       12       36       48       18       12       17       12
PHE         0        0        0        0        0        0        0        0        0        0        0        0        0       76      111      147       56       26       47       59
PRO         0        0        0        0        0        0        0        0        0        0        0        0        0        0      150      247      109       56       98       76
SER         0        0        0        0        0        0        0        0        0        0        0        0        0        0        0      392      186       53      138      144
THR         0        0        0        0        0        0        0        0        0        0        0        0        0        0        0        0       56       25       50       51
TRP         0        0        0        0        0        0        0        0        0        0        0        0        0        0        0        0        0       14       32       22
TYR         0        0        0        0        0        0        0        0        0        0        0        0        0        0        0        0        0        0       72       53
VAL         0        0        0        0        0        0        0        0        0        0        0        0        0        0        0        0        0        0        0       72
