# Supplementary material for: Residue contact-count potentials are as effective as residue-residue contact-type potentials for ranking protein decoys
Source: BMC Struct Biol. 2008 Dec 8;8:53. doi: 10.1186/1472-6807-8-53 (PMC2642821; doi:10.1186/1472-6807-8-53)
Supplement: Additional file 1 — The complete set of counts and scores for the contact-type and contact-count scoring matrices. The zipped tar archive contains four directories containing all the residue contact data that was used in the analysis, along with the resulting scores. All data within the archive is provided as tab-delimited flat-files in text format. [file 1472-6807-8-53-S1.gz › DataDump/ContactType/ObservedCounts1/counts.05.rr.04.dat]

          ALA      ARG      ASN      ASP      CYS      GLN      GLU      GLY      HIS      ILE      LEU      LYS      MET      PHE      PRO      SER      THR      TRP      TYR      VAL
ALA      3586      447      373      516      251      331      483     1381      366      398     1318      390      255      753      826      994      486      293      805      738
ARG         0       44       58      171       43       69      142      212       71       49      120       50       37       99      127      217       80       51      113       81
ASN         0        0       94      134       38       49       97      310       57       39      114       73       30       81      143      252      107       39       84       77
ASP         0        0        0      148       55       65       80      378       90       71      145      203       41      120      235      334      156       47      114       98
CYS         0        0        0        0     1840       29       37      145       46       29      114       38       26       91       72      137       47       34       69       43
GLN         0        0        0        0        0       54       42      141       36       39       72       60       25       76      114      176       69       28       86       65
GLU         0        0        0        0        0        0       52      227      106       64      114      168       22      100      152      259      126       40       94      101
GLY         0        0        0        0        0        0        0     1116      186      108      391      222       91      274      434      697      256      114      325      255
HIS         0        0        0        0        0        0        0        0       60       40      106       61       34       87      129      185       79       48      105       79
ILE         0        0        0        0        0        0        0        0        0       82      137       44       33      116       59      135       44       28      107       82
LEU         0        0        0        0        0        0        0        0        0        0      324       93       63      310      265      400      127      109      271      210
LYS         0        0        0        0        0        0        0        0        0        0        0       64       25       95      120      207       82       52      113       85
MET         0        0        0        0        0        0        0        0        0        0        0        0       14       69       66       91       34       29       63       59
PHE         0        0        0        0        0        0        0        0        0        0        0        0        0      254      233      280       74       82      208      132
PRO         0        0        0        0        0        0        0        0        0        0        0        0        0        0      328      352      125      114      213      104
SER         0        0        0        0        0        0        0        0        0        0        0        0        0        0        0      642      256      112      275      243
THR         0        0        0        0        0        0        0        0        0        0        0        0        0        0        0        0      106       33       93       66
TRP         0        0        0        0        0        0        0        0        0        0        0        0        0        0        0        0        0       36       93       65
TYR         0        0        0        0        0        0        0        0        0        0        0        0        0        0        0        0        0        0      228      149
VAL         0        0        0        0        0        0        0        0        0        0        0        0        0        0        0        0        0        0        0      166
