# Supplementary material for: Residue contact-count potentials are as effective as residue-residue contact-type potentials for ranking protein decoys
Source: BMC Struct Biol. 2008 Dec 8;8:53. doi: 10.1186/1472-6807-8-53 (PMC2642821; doi:10.1186/1472-6807-8-53)
Supplement: Additional file 1 — The complete set of counts and scores for the contact-type and contact-count scoring matrices. The zipped tar archive contains four directories containing all the residue contact data that was used in the analysis, along with the resulting scores. All data within the archive is provided as tab-delimited flat-files in text format. [file 1472-6807-8-53-S1.gz › DataDump/ContactType/ObservedCounts1/counts.10.rr.04.dat]

          ALA      ARG      ASN      ASP      CYS      GLN      GLU      GLY      HIS      ILE      LEU      LYS      MET      PHE      PRO      SER      THR      TRP      TYR      VAL
ALA      3106      388      339      475      211      297      426     1261      320      354     1110      327      232      624      730      889      435      251      697      638
ARG         0       38       54      149       34       62      131      194       65       40      104       41       34       86      110      191       69       43      105       77
ASN         0        0       88      118       34       43       86      288       52       31       90       68       25       70      127      231       91       32       72       65
ASP         0        0        0      142       52       52       74      346       81       59      122      180       35      103      219      297      133       45      100       80
CYS         0        0        0        0     1570       23       33      136       38       25       93       34       22       68       60      124       44       27       61       38
GLN         0        0        0        0        0       44       39      131       36       35       63       51       20       66       98      149       62       22       78       55
GLU         0        0        0        0        0        0       42      210       99       54       94      149       19       88      133      230      115       35       80       87
GLY         0        0        0        0        0        0        0     1012      168      104      339      208       86      249      392      626      236      101      300      229
HIS         0        0        0        0        0        0        0        0       58       32       93       51       26       79      118      165       69       41       90       69
ILE         0        0        0        0        0        0        0        0        0       66      114       38       30      100       53      119       38       26       87       70
LEU         0        0        0        0        0        0        0        0        0        0      254       75       55      259      246      344      117       89      214      167
LYS         0        0        0        0        0        0        0        0        0        0        0       62       23       85      106      186       75       48       95       70
MET         0        0        0        0        0        0        0        0        0        0        0        0       10       58       63       84       32       26       52       46
PHE         0        0        0        0        0        0        0        0        0        0        0        0        0      214      197      252       66       70      177      100
PRO         0        0        0        0        0        0        0        0        0        0        0        0        0        0      296      314      112      100      186       88
SER         0        0        0        0        0        0        0        0        0        0        0        0        0        0        0      568      236       90      248      209
THR         0        0        0        0        0        0        0        0        0        0        0        0        0        0        0        0      102       29       83       59
TRP         0        0        0        0        0        0        0        0        0        0        0        0        0        0        0        0        0       30       79       60
TYR         0        0        0        0        0        0        0        0        0        0        0        0        0        0        0        0        0        0      192      128
VAL         0        0        0        0        0        0        0        0        0        0        0        0        0        0        0        0        0        0        0      124
