# Supplementary material for: Residue contact-count potentials are as effective as residue-residue contact-type potentials for ranking protein decoys
Source: BMC Struct Biol. 2008 Dec 8;8:53. doi: 10.1186/1472-6807-8-53 (PMC2642821; doi:10.1186/1472-6807-8-53)
Supplement: Additional file 1 — The complete set of counts and scores for the contact-type and contact-count scoring matrices. The zipped tar archive contains four directories containing all the residue contact data that was used in the analysis, along with the resulting scores. All data within the archive is provided as tab-delimited flat-files in text format. [file 1472-6807-8-53-S1.gz › DataDump/ContactType/ObservedCounts1/counts.05.br.15.dat]

          ALA      ARG      ASN      ASP      CYS      GLN      GLU      GLY      HIS      ILE      LEU      LYS      MET      PHE      PRO      SER      THR      TRP      TYR      VAL
ALA    513892   261738   201541   275911    73215   181243   289615   404595   128156   369166   620158   240962   105227   261489   231511   303638   294505    94112   216408   470062
ARG         0   155488   112159   168160    42346   101377   186291   216866    72770   200919   348832   132165    57564   148982   136640   168896   158527    54564   124537   251475
ASN         0        0   119650   136303    35423    88649   133630   184911    59559   175436   260876   127513    48669   125968   107733   155361   144900    45902   111386   198535
ASP         0        0        0   174006    44842   111900   175784   240523    80834   220418   348257   172167    61667   159597   141699   189841   178960    59433   140784   264024
CYS         0        0        0        0    25202    31402    45790    64575    23901    62218   101582    41565    18916    47071    39769    54681    48997    16650    37815    74746
GLN         0        0        0        0        0    83490   116526   149600    51900   143749   242688   102133    42094   107183    94860   127104   117779    39994    90701   172055
GLU         0        0        0        0        0        0   209230   238020    83890   242042   396763   195316    64548   171691   149139   192185   180975    60019   147335   286344
GLY         0        0        0        0        0        0        0   362596   113912   303483   480660   204902    87357   218397   201438   268152   254586    82970   189191   381999
HIS         0        0        0        0        0        0        0        0    43722   101692   168003    66572    31062    78617    67286    89465    83225    29333    66733   123848
ILE         0        0        0        0        0        0        0        0        0   354256   510622   227235    88190   231792   172135   251249   238498    73276   188098   388829
LEU         0        0        0        0        0        0        0        0        0        0   881960   337350   137230   365723   293373   395890   375270   122146   288604   616748
LYS         0        0        0        0        0        0        0        0        0        0        0   175342    57300   154076   125180   172893   162182    49610   132123   253428
MET         0        0        0        0        0        0        0        0        0        0        0        0    33854    64784    51776    70683    66822    23000    54295   101951
PHE         0        0        0        0        0        0        0        0        0        0        0        0        0   175368   132460   182479   169394    59331   141903   268932
PRO         0        0        0        0        0        0        0        0        0        0        0        0        0        0   128562   154360   147370    52319   116646   219314
SER         0        0        0        0        0        0        0        0        0        0        0        0        0        0        0   229152   206552    66898   155552   298331
THR         0        0        0        0        0        0        0        0        0        0        0        0        0        0        0        0   201000    61749   144920   291554
TRP         0        0        0        0        0        0        0        0        0        0        0        0        0        0        0        0        0    27606    52285    90523
TYR         0        0        0        0        0        0        0        0        0        0        0        0        0        0        0        0        0        0   122818   218400
VAL         0        0        0        0        0        0        0        0        0        0        0        0        0        0        0        0        0        0        0   486236
