# Supplementary material for: Residue contact-count potentials are as effective as residue-residue contact-type potentials for ranking protein decoys
Source: BMC Struct Biol. 2008 Dec 8;8:53. doi: 10.1186/1472-6807-8-53 (PMC2642821; doi:10.1186/1472-6807-8-53)
Supplement: Additional file 1 — The complete set of counts and scores for the contact-type and contact-count scoring matrices. The zipped tar archive contains four directories containing all the residue contact data that was used in the analysis, along with the resulting scores. All data within the archive is provided as tab-delimited flat-files in text format. [file 1472-6807-8-53-S1.gz › DataDump/ContactType/ObservedCounts1/counts.12.br.19.dat]

          ALA      ARG      ASN      ASP      CYS      GLN      GLU      GLY      HIS      ILE      LEU      LYS      MET      PHE      PRO      SER      THR      TRP      TYR      VAL
ALA    801502   428248   339259   462467   113502   296548   477064   666263   210960   560756   944178   395606   166008   408967   385696   501726   480593   150516   342703   719828
ARG         0   260686   188949   274321    68969   168863   297711   367851   123660   320908   551053   223053    94312   241333   226534   284965   265563    88382   200712   406225
ASN         0        0   201726   233801    57921   149079   228324   315718   102142   290601   431860   217179    82735   210746   183045   263483   244535    77308   186010   332695
ASP         0        0        0   301452    74576   189245   304346   414239   136884   366991   575696   282590   104290   268115   243297   326619   306957    99374   234663   442645
CYS         0        0        0        0    32908    50441    76256   103854    38265    94063   155074    69033    29187    72106    64129    88016    78132    25901    58180   112586
GLN         0        0        0        0        0   135908   192956   253401    87626   231103   386603   169320    69309   173849   157694   212521   197040    64688   146964   279507
GLU         0        0        0        0        0        0   346702   411772   141602   392896   632953   311993   107516   282669   252167   327910   306463    98164   240247   468771
GLY         0        0        0        0        0        0        0   613044   192252   497522   786186   351628   145183   362826   345925   454834   430967   138454   314101   629773
HIS         0        0        0        0        0        0        0        0    70128   165190   272086   115207    50968   127667   114933   149992   139470    47916   108447   202307
ILE         0        0        0        0        0        0        0        0        0   509024   744663   364863   134615   345454   287443   408963   378813   114032   287185   567659
LEU         0        0        0        0        0        0        0        0        0        0  1281990   537244   210135   546665   480711   644116   594895   187005   442533   905175
LYS         0        0        0        0        0        0        0        0        0        0        0   291504    95058   251478   210464   294648   272280    82005   215226   410089
MET         0        0        0        0        0        0        0        0        0        0        0        0    51758   100028    87027   116811   108560    36520    85335   156777
PHE         0        0        0        0        0        0        0        0        0        0        0        0        0   266366   220694   301681   274688    92076   220028   405574
PRO         0        0        0        0        0        0        0        0        0        0        0        0        0        0   217628   264328   250165    85088   189969   364953
SER         0        0        0        0        0        0        0        0        0        0        0        0        0        0        0   386790   347419   109478   255698   487483
THR         0        0        0        0        0        0        0        0        0        0        0        0        0        0        0        0   332616   100483   236376   464157
TRP         0        0        0        0        0        0        0        0        0        0        0        0        0        0        0        0        0    42358    82693   140769
TYR         0        0        0        0        0        0        0        0        0        0        0        0        0        0        0        0        0        0   194136   334447
VAL         0        0        0        0        0        0        0        0        0        0        0        0        0        0        0        0        0        0        0   711582
