# Supplementary material for: Residue contact-count potentials are as effective as residue-residue contact-type potentials for ranking protein decoys
Source: BMC Struct Biol. 2008 Dec 8;8:53. doi: 10.1186/1472-6807-8-53 (PMC2642821; doi:10.1186/1472-6807-8-53)
Supplement: Additional file 1 — The complete set of counts and scores for the contact-type and contact-count scoring matrices. The zipped tar archive contains four directories containing all the residue contact data that was used in the analysis, along with the resulting scores. All data within the archive is provided as tab-delimited flat-files in text format. [file 1472-6807-8-53-S1.gz › DataDump/ContactType/ObservedCounts1/counts.00.rr.11.dat]

          ALA      ARG      ASN      ASP      CYS      GLN      GLU      GLY      HIS      ILE      LEU      LYS      MET      PHE      PRO      SER      THR      TRP      TYR      VAL
ALA    156170    74514    55783    75544    21317    52541    83260   112919    34709   107062   181438    69458    29701    72353    63227    83951    81459    26153    60576   136597
ARG         0    42466    31734    50953    11655    29159    59071    61043    19711    53938    94994    36347    15392    39820    37855    47145    43563    14967    34925    67614
ASN         0        0    35558    39380    10055    25766    38315    52631    16487    45783    68931    37454    12756    33420    31328    44234    40718    12695    30321    52663
ASP         0        0        0    46924    12456    31609    48378    66963    23088    57728    90916    53460    15921    42260    40751    54503    50401    16114    38650    69976
CYS         0        0        0        0     9212     8637    12357    19108     6841    17956    29221    11127     5331    13613    11090    15517    13740     4821    11004    21881
GLN         0        0        0        0        0    25228    34681    41641    14217    38214    67411    30368    11609    28342    27113    36158    33429    11294    25307    46797
GLU         0        0        0        0        0        0    60648    65383    23341    64824   109149    64279    17304    45354    42851    54132    50822    16621    40418    77499
GLY         0        0        0        0        0        0        0   104016    31593    83045   130407    60085    23740    60029    57607    77259    73153    22883    52912   106516
HIS         0        0        0        0        0        0        0        0    13672    26690    44789    17716     8207    20850    18988    25075    22988     8053    18461    32524
ILE         0        0        0        0        0        0        0        0        0   105482   151489    61055    24922    66207    45725    66146    64332    20376    53193   115344
LEU         0        0        0        0        0        0        0        0        0        0   264568    93494    39378   105171    79727   105537   101271    34170    82444   181392
LYS         0        0        0        0        0        0        0        0        0        0        0    49986    15468    40846    36031    49491    45805    13829    37231    69477
MET         0        0        0        0        0        0        0        0        0        0        0        0     9606    18434    13801    18662    17824     6272    14977    29046
PHE         0        0        0        0        0        0        0        0        0        0        0        0        0    49888    36048    48791    45472    16298    39787    76458
PRO         0        0        0        0        0        0        0        0        0        0        0        0        0        0    37448    44582    41934    14531    33171    59244
SER         0        0        0        0        0        0        0        0        0        0        0        0        0        0        0    65636    58089    17985    42270    79800
THR         0        0        0        0        0        0        0        0        0        0        0        0        0        0        0        0    56642    16595    39196    80240
TRP         0        0        0        0        0        0        0        0        0        0        0        0        0        0        0        0        0     7190    14298    25098
TYR         0        0        0        0        0        0        0        0        0        0        0        0        0        0        0        0        0        0    34360    61956
VAL         0        0        0        0        0        0        0        0        0        0        0        0        0        0        0        0        0        0        0   146788
