# Supplementary material for: Residue contact-count potentials are as effective as residue-residue contact-type potentials for ranking protein decoys
Source: BMC Struct Biol. 2008 Dec 8;8:53. doi: 10.1186/1472-6807-8-53 (PMC2642821; doi:10.1186/1472-6807-8-53)
Supplement: Additional file 1 — The complete set of counts and scores for the contact-type and contact-count scoring matrices. The zipped tar archive contains four directories containing all the residue contact data that was used in the analysis, along with the resulting scores. All data within the archive is provided as tab-delimited flat-files in text format. [file 1472-6807-8-53-S1.gz › DataDump/ContactType/ObservedCounts1/counts.12.rr.16.dat]

          ALA      ARG      ASN      ASP      CYS      GLN      GLU      GLY      HIS      ILE      LEU      LYS      MET      PHE      PRO      SER      THR      TRP      TYR      VAL
ALA    256046   128372   100920   136549    37352    88343   139202   208172    65177   188432   313663   116111    53793   134216   116394   152655   148249    48216   110527   239192
ARG         0    75224    55313    81368    21352    48506    87210   110509    36446   100606   172427    62584    28817    75025    67686    83636    78573    27296    62205   126039
ASN         0        0    60122    67921    17929    43341    64802    96205    30631    89396   131739    61443    24803    64490    54894    78242    73264    23441    56698   101616
ASP         0        0        0    86354    22508    54148    84639   124184    40810   111134   173469    82079    30996    80679    71285    95258    89556    29966    71003   133620
CYS         0        0        0        0    12232    15675    22609    33766    12352    32281    52797    20645     9929    24698    20122    27848    25016     8671    19511    38581
GLN         0        0        0        0        0    39176    54548    75885    25899    71516   119430    47863    21098    53688    46885    62093    58161    19912    45164    85729
GLU         0        0        0        0        0        0    95798   119939    41120   118376   191721    89835    31746    84479    73109    93408    88382    29372    72198   140787
GLY         0        0        0        0        0        0        0   193600    59965   160335   251881   103073    46158   116247   105435   139880   133065    43822    99650   202573
HIS         0        0        0        0        0        0        0        0    22422    52689    86200    32794    16250    41064    34610    45887    42682    15330    34576    64155
ILE         0        0        0        0        0        0        0        0        0   181884   261430   111352    45972   120142    88319   128876   122373    38435    97117   200177
LEU         0        0        0        0        0        0        0        0        0        0   448346   163732    70773   188779   148294   201486   190376    62940   148647   315081
LYS         0        0        0        0        0        0        0        0        0        0        0    81602    27995    75526    61284    83739    78642    24247    64391   124474
MET         0        0        0        0        0        0        0        0        0        0        0        0    17520    33875    26536    36248    34298    12098    28248    52906
PHE         0        0        0        0        0        0        0        0        0        0        0        0        0    91852    68257    94252    87263    31106    73980   139998
PRO         0        0        0        0        0        0        0        0        0        0        0        0        0        0    66234    78650    74911    26491    59127   112577
SER         0        0        0        0        0        0        0        0        0        0        0        0        0        0        0   115390   104583    34121    79439   152825
THR         0        0        0        0        0        0        0        0        0        0        0        0        0        0        0        0   101518    31562    74286   149393
TRP         0        0        0        0        0        0        0        0        0        0        0        0        0        0        0        0        0    14300    27207    47278
TYR         0        0        0        0        0        0        0        0        0        0        0        0        0        0        0        0        0        0    63758   112755
VAL         0        0        0        0        0        0        0        0        0        0        0        0        0        0        0        0        0        0        0   249862
