# Supplementary material for: Residue contact-count potentials are as effective as residue-residue contact-type potentials for ranking protein decoys
Source: BMC Struct Biol. 2008 Dec 8;8:53. doi: 10.1186/1472-6807-8-53 (PMC2642821; doi:10.1186/1472-6807-8-53)
Supplement: Additional file 1 — The complete set of counts and scores for the contact-type and contact-count scoring matrices. The zipped tar archive contains four directories containing all the residue contact data that was used in the analysis, along with the resulting scores. All data within the archive is provided as tab-delimited flat-files in text format. [file 1472-6807-8-53-S1.gz › DataDump/ContactType/ObservedCounts1/counts.01.br.19.dat]

          ALA      ARG      ASN      ASP      CYS      GLN      GLU      GLY      HIS      ILE      LEU      LYS      MET      PHE      PRO      SER      THR      TRP      TYR      VAL
ALA   1016172   551652   431060   594097   139852   385387   629482   831427   263091   689012  1175812   518353   204304   500998   488306   631706   601619   185555   422667   885879
ARG         0   341892   244200   358493    85599   222586   402962   464977   156820   404544   702936   298253   118689   302766   291198   364891   338297   111246   253149   510502
ASN         0        0   257242   301689    72945   195277   302401   391452   127657   367886   549705   287952   103288   265130   232146   334633   310516    97864   234388   417981
ASP         0        0        0   390664    94680   250259   407875   518765   173308   468530   742282   378655   132455   342070   312074   418501   393299   126823   298958   563678
CYS         0        0        0        0    41074    63861    97780   128254    46847   113470   187967    87553    35050    87037    79897   109368    96364    31432    71177   136414
GLN         0        0        0        0        0   183644   263725   321767   111608   293715   499009   229682    87477   220237   204069   275972   253893    82362   187266   353909
GLU         0        0        0        0        0        0   485660   529585   183103   509693   835394   433761   139083   366873   333384   430646   399518   127620   311263   605569
GLY         0        0        0        0        0        0        0   750240   235819   614638   979303   452776   178116   446039   430096   564706   535972   171364   387720   778803
HIS         0        0        0        0        0        0        0        0    88410   202937   338230   148975    62429   156760   143925   186767   173241    58650   133665   248572
ILE         0        0        0        0        0        0        0        0        0   608288   898893   471176   161524   413717   361538   508450   466213   136436   348002   679930
LEU         0        0        0        0        0        0        0        0        0        0  1560156   702465   255205   660620   609762   807686   740743   226231   541037  1097878
LYS         0        0        0        0        0        0        0        0        0        0        0   401686   122925   326038   277568   386168   356516   106803   279233   527813
MET         0        0        0        0        0        0        0        0        0        0        0        0    62788   120568   108442   144711   133760    43682   103613   189144
PHE         0        0        0        0        0        0        0        0        0        0        0        0        0   318102   276900   374110   337930   110363   265649   487194
PRO         0        0        0        0        0        0        0        0        0        0        0        0        0        0   276736   334577   316944   107407   238620   458121
SER         0        0        0        0        0        0        0        0        0        0        0        0        0        0        0   487738   436851   136160   319627   605537
THR         0        0        0        0        0        0        0        0        0        0        0        0        0        0        0        0   417570   124298   292765   571242
TRP         0        0        0        0        0        0        0        0        0        0        0        0        0        0        0        0        0    50798    99723   169412
TYR         0        0        0        0        0        0        0        0        0        0        0        0        0        0        0        0        0        0   236384   406019
VAL         0        0        0        0        0        0        0        0        0        0        0        0        0        0        0        0        0        0        0   855854
