# Supplementary material for: Residue contact-count potentials are as effective as residue-residue contact-type potentials for ranking protein decoys
Source: BMC Struct Biol. 2008 Dec 8;8:53. doi: 10.1186/1472-6807-8-53 (PMC2642821; doi:10.1186/1472-6807-8-53)
Supplement: Additional file 1 — The complete set of counts and scores for the contact-type and contact-count scoring matrices. The zipped tar archive contains four directories containing all the residue contact data that was used in the analysis, along with the resulting scores. All data within the archive is provided as tab-delimited flat-files in text format. [file 1472-6807-8-53-S1.gz › DataDump/ContactType/ObservedCounts1/counts.00.bb.20.dat]

          ALA      ARG      ASN      ASP      CYS      GLN      GLU      GLY      HIS      ILE      LEU      LYS      MET      PHE      PRO      SER      THR      TRP      TYR      VAL
ALA    578408   319367   251120   347241    78672   224032   368161   475260   150903   386013   659200   303585   115460   281286   284081   364810   345985   104751   238865   498020
ARG         0   200978   143964   210975    49157   131204   237242   270510    91707   231243   401536   177299    68240   173040   171081   213597   197749    63999   145636   293222
ASN         0        0   151564   178516    42001   115275   180028   229358    74659   211904   316474   171227    59542   152664   137552   197147   181853    56554   135473   241201
ASP         0        0        0   232822    54920   147886   244287   304975   101606   271504   429329   225051    76923   198693   186438   247703   231882    73546   173342   327342
CYS         0        0        0        0    22386    36551    56840    72542    26651    62806   104124    50826    19455    48260    46094    62451    54821    17470    39648    75838
GLN         0        0        0        0        0   108212   156379   187703    65260   168186   285816   136255    50529   126252   120605   162027   148478    47392   107956   203473
GLU         0        0        0        0        0        0   290770   312017   107792   294744   481721   257897    80966   211944   198531   254511   235713    73939   180181   351233
GLY         0        0        0        0        0        0        0   429828   135534   346945   552862   267579   101076   252096   250669   328500   310288    97057   220845   440113
HIS         0        0        0        0        0        0        0        0    51006   114939   191434    88168    35329    88715    84597   107985   100199    33252    75879   141172
ILE         0        0        0        0        0        0        0        0        0   334242   494171   271773    89233   227838   208637   290159   264777    75828   193616   375167
LEU         0        0        0        0        0        0        0        0        0        0   857448   405423   141764   364106   351465   461133   421038   125754   301208   606616
LYS         0        0        0        0        0        0        0        0        0        0        0   238840    71691   188463   165106   229368   210340    62051   162032   305928
MET         0        0        0        0        0        0        0        0        0        0        0        0    35014    66816    62663    82860    76318    24263    57826   105450
PHE         0        0        0        0        0        0        0        0        0        0        0        0        0   175370   159593   213735   192343    61299   147817   269910
PRO         0        0        0        0        0        0        0        0        0        0        0        0        0        0   162638   197756   186661    61820   137829   264966
SER         0        0        0        0        0        0        0        0        0        0        0        0        0        0        0   286366   255258    77891   183450   346279
THR         0        0        0        0        0        0        0        0        0        0        0        0        0        0        0        0   242210    71145   167030   325470
TRP         0        0        0        0        0        0        0        0        0        0        0        0        0        0        0        0        0    28142    55658    94457
TYR         0        0        0        0        0        0        0        0        0        0        0        0        0        0        0        0        0        0   132644   226966
VAL         0        0        0        0        0        0        0        0        0        0        0        0        0        0        0        0        0        0        0   474852
