# Supplementary material for: Residue contact-count potentials are as effective as residue-residue contact-type potentials for ranking protein decoys
Source: BMC Struct Biol. 2008 Dec 8;8:53. doi: 10.1186/1472-6807-8-53 (PMC2642821; doi:10.1186/1472-6807-8-53)
Supplement: Additional file 1 — The complete set of counts and scores for the contact-type and contact-count scoring matrices. The zipped tar archive contains four directories containing all the residue contact data that was used in the analysis, along with the resulting scores. All data within the archive is provided as tab-delimited flat-files in text format. [file 1472-6807-8-53-S1.gz › DataDump/ContactType/ObservedCounts1/counts.10.br.18.dat]

          ALA      ARG      ASN      ASP      CYS      GLN      GLU      GLY      HIS      ILE      LEU      LYS      MET      PHE      PRO      SER      THR      TRP      TYR      VAL
ALA    726772   383890   301771   412059   103371   265353   427256   595876   189399   512475   862130   353731   150201   371048   344041   448720   431791   136165   310096   657410
ARG         0   232498   168094   245482    62167   150426   267453   326441   109974   290364   498749   198298    84709   218002   201728   253894   236998    79450   180718   367165
ASN         0        0   179286   206982    51945   132454   202461   279681    90449   260715   386979   192174    73686   188322   162502   233933   217647    69060   165984   297907
ASP         0        0        0   266556    66661   168113   269407   366014   121529   328555   515585   252341    92851   239581   214951   289213   271769    88756   210341   395692
CYS         0        0        0        0    30976    45720    68236    93398    34580    86282   142070    61869    26663    66147    57596    79371    70804    23666    53183   103585
GLN         0        0        0        0        0   121660   172300   224873    77917   208859   348826   150904    62018   156396   140171   189455   175978    58052   132039   251563
GLU         0        0        0        0        0        0   309584   363395   125801   353007   570338   280390    95742   253183   224059   291246   272527    88147   215490   421597
GLY         0        0        0        0        0        0        0   545336   170748   447197   706911   310932   129718   325343   306138   403997   383540   123823   280858   565117
HIS         0        0        0        0        0        0        0        0    63064   148648   245489   101920    45885   115191   102283   133889   124649    43108    97676   182425
ILE         0        0        0        0        0        0        0        0        0   472492   688140   329502   123064   317509   257370   368578   343617   103637   262204   525272
LEU         0        0        0        0        0        0        0        0        0        0  1181958   484883   191768   501333   430899   579657   539509   170442   403899   835313
LYS         0        0        0        0        0        0        0        0        0        0        0   260598    84866   225312   186786   260828   242619    73259   192974   369574
MET         0        0        0        0        0        0        0        0        0        0        0        0    47170    91114    77473   104663    97677    33084    77460   143237
PHE         0        0        0        0        0        0        0        0        0        0        0        0        0   243460   197012   270717   247523    83869   200200   372186
PRO         0        0        0        0        0        0        0        0        0        0        0        0        0        0   193316   233792   222068    76350   170094   326957
SER         0        0        0        0        0        0        0        0        0        0        0        0        0        0        0   343368   309958    98212   229524   438727
THR         0        0        0        0        0        0        0        0        0        0        0        0        0        0        0        0   298268    90439   212502   420683
TRP         0        0        0        0        0        0        0        0        0        0        0        0        0        0        0        0        0    38526    74926   128361
TYR         0        0        0        0        0        0        0        0        0        0        0        0        0        0        0        0        0        0   175872   305426
VAL         0        0        0        0        0        0        0        0        0        0        0        0        0        0        0        0        0        0        0   658360
