# Supplementary material for: Residue contact-count potentials are as effective as residue-residue contact-type potentials for ranking protein decoys
Source: BMC Struct Biol. 2008 Dec 8;8:53. doi: 10.1186/1472-6807-8-53 (PMC2642821; doi:10.1186/1472-6807-8-53)
Supplement: Additional file 1 — The complete set of counts and scores for the contact-type and contact-count scoring matrices. The zipped tar archive contains four directories containing all the residue contact data that was used in the analysis, along with the resulting scores. All data within the archive is provided as tab-delimited flat-files in text format. [file 1472-6807-8-53-S1.gz › DataDump/ContactType/ObservedCounts1/counts.01.bb.20.dat]

          ALA      ARG      ASN      ASP      CYS      GLN      GLU      GLY      HIS      ILE      LEU      LYS      MET      PHE      PRO      SER      THR      TRP      TYR      VAL
ALA    566726   312717   245995   339811    77300   218956   359549   466586   148241   378958   646594   296314   113249   276428   278775   357814   339401   102965   234718   489055
ARG         0   196780   140734   206337    48125   128071   231309   264860    89858   226404   393224   172998    66845   169466   167762   209228   193883    62642   142377   287271
ASN         0        0   148286   174764    41175   112754   175669   224001    73131   207543   309924   167130    58421   149490   133942   192986   178253    55285   132764   236496
ASP         0        0        0   228000    53804   144947   238144   298043    99596   265277   419978   219609    75390   193937   181291   242410   227125    71862   169567   320392
CYS         0        0        0        0    22070    35833    55757    71023    26072    61740   102396    49921    19131    47454    45178    61171    53792    17166    38929    74590
GLN         0        0        0        0        0   105340   152363   183746    63909   164851   279542   132811    49454   123795   117770   158630   145494    46299   105634   199352
GLU         0        0        0        0        0        0   282350   304897   105637   288157   470956   250435    79238   207623   193445   249187   230642    72343   176540   343566
GLY         0        0        0        0        0        0        0   421426   132733   340540   543128   260544    99224   247261   245633   321029   303593    95265   216393   432511
HIS         0        0        0        0        0        0        0        0    49504   112867   187734    86412    34713    87006    82530   105878    98249    32609    74487   138876
ILE         0        0        0        0        0        0        0        0        0   329226   486786   265876    87956   224482   204469   284631   259599    74676   190464   369044
LEU         0        0        0        0        0        0        0        0        0        0   843830   395832   139390   358534   344109   451629   412543   123709   296064   596726
LYS         0        0        0        0        0        0        0        0        0        0        0   232782    70044   184738   161241   224387   205824    60688   158636   299109
MET         0        0        0        0        0        0        0        0        0        0        0        0    34420    65836    61517    81367    74939    23924    56958   103690
PHE         0        0        0        0        0        0        0        0        0        0        0        0        0   172858   156437   209260   188417    60346   145267   265521
PRO         0        0        0        0        0        0        0        0        0        0        0        0        0        0   159470   193198   182370    60824   134967   259483
SER         0        0        0        0        0        0        0        0        0        0        0        0        0        0        0   279950   250114    76354   179877   339691
THR         0        0        0        0        0        0        0        0        0        0        0        0        0        0        0        0   237494    69764   163900   318903
TRP         0        0        0        0        0        0        0        0        0        0        0        0        0        0        0        0        0    27770    54769    92942
TYR         0        0        0        0        0        0        0        0        0        0        0        0        0        0        0        0        0        0   130274   223076
VAL         0        0        0        0        0        0        0        0        0        0        0        0        0        0        0        0        0        0        0   466650
