# Supplementary material for: Residue contact-count potentials are as effective as residue-residue contact-type potentials for ranking protein decoys
Source: BMC Struct Biol. 2008 Dec 8;8:53. doi: 10.1186/1472-6807-8-53 (PMC2642821; doi:10.1186/1472-6807-8-53)
Supplement: Additional file 1 — The complete set of counts and scores for the contact-type and contact-count scoring matrices. The zipped tar archive contains four directories containing all the residue contact data that was used in the analysis, along with the resulting scores. All data within the archive is provided as tab-delimited flat-files in text format. [file 1472-6807-8-53-S1.gz › DataDump/ContactType/ObservedCounts1/counts.08.rr.08.dat]

          ALA      ARG      ASN      ASP      CYS      GLN      GLU      GLY      HIS      ILE      LEU      LYS      MET      PHE      PRO      SER      THR      TRP      TYR      VAL
ALA     28790    10731     8699    10325     4470     7454    10170    21253     6085    23502    37542     9048     5992    16376    11434    14295    14870     5118    12539    29767
ARG         0     5112     4908     9053     2060     3979     9078    10356     3213     8515    14374     3731     2356     6814     6220     7653     7175     2739     6357    10996
ASN         0        0     7146     6596     1805     3915     5429    10364     2927     6747     9359     5238     2068     5401     5735     8196     7609     1988     4835     8084
ASP         0        0        0     6044     1965     4012     4346    11187     4450     7210    10334     9180     2092     5519     6510     9259     8230     2241     5463     9266
CYS         0        0        0        0     4060     1389     1722     3814     1497     4302     6793     1739     1231     3287     2282     2974     2745     1080     2456     5367
GLN         0        0        0        0        0     3194     3708     6754     2184     5827     9356     3755     1715     4480     4614     5663     5501     1708     4127     7429
GLU         0        0        0        0        0        0     4242     9179     3819     8291    12677     9262     2242     6010     6203     8194     7751     2167     5552    10505
GLY         0        0        0        0        0        0        0    21932     6068    13720    20634     9316     4323    11186    11575    14923    13743     4163     9907    18778
HIS         0        0        0        0        0        0        0        0     2704     4877     7730     2472     1551     4068     3656     5011     4520     1518     3602     6124
ILE         0        0        0        0        0        0        0        0        0    32098    42092     8645     6004    16056     8483    11359    13333     4401    12748    34005
LEU         0        0        0        0        0        0        0        0        0        0    68120    12092     8547    24176    14580    16682    19098     7301    18644    49827
LYS         0        0        0        0        0        0        0        0        0        0        0     4390     2076     6050     5010     7329     7044     2146     6348    10405
MET         0        0        0        0        0        0        0        0        0        0        0        0     2104     4282     2765     3217     3353     1436     3435     6944
PHE         0        0        0        0        0        0        0        0        0        0        0        0        0    12388     7389     8720     8592     3668     9305    18733
PRO         0        0        0        0        0        0        0        0        0        0        0        0        0        0     7650     8229     7832     3246     7241    11163
SER         0        0        0        0        0        0        0        0        0        0        0        0        0        0        0    12122    10860     3313     7432    14193
THR         0        0        0        0        0        0        0        0        0        0        0        0        0        0        0        0    11406     3003     7315    16735
TRP         0        0        0        0        0        0        0        0        0        0        0        0        0        0        0        0        0     1452     3000     5429
TYR         0        0        0        0        0        0        0        0        0        0        0        0        0        0        0        0        0        0     7648    14736
VAL         0        0        0        0        0        0        0        0        0        0        0        0        0        0        0        0        0        0        0    41976
