# Supplementary material for: Residue contact-count potentials are as effective as residue-residue contact-type potentials for ranking protein decoys
Source: BMC Struct Biol. 2008 Dec 8;8:53. doi: 10.1186/1472-6807-8-53 (PMC2642821; doi:10.1186/1472-6807-8-53)
Supplement: Additional file 1 — The complete set of counts and scores for the contact-type and contact-count scoring matrices. The zipped tar archive contains four directories containing all the residue contact data that was used in the analysis, along with the resulting scores. All data within the archive is provided as tab-delimited flat-files in text format. [file 1472-6807-8-53-S1.gz › DataDump/ContactType/ObservedCounts1/counts.10.rr.11.dat]

          ALA      ARG      ASN      ASP      CYS      GLN      GLU      GLY      HIS      ILE      LEU      LYS      MET      PHE      PRO      SER      THR      TRP      TYR      VAL
ALA     87774    37759    29871    38374    13286    25893    38542    66480    20093    68056   109113    33097    17744    45234    36459    46908    47185    15838    37285    87128
ARG         0    19842    16191    26632     6726    13486    27545    33528    10550    29856    50036    15602     8184    22112    21252    24766    23513     8281    19360    38197
ASN         0        0    19866    20438     5809    12775    17942    30516     9453    24908    35968    17701     7038    18365    17587    24428    22747     6836    16974    29878
ASP         0        0        0    23446     6902    14715    20675    37179    13019    29760    44544    25910     8164    21305    21618    28401    26612     8376    20863    37273
CYS         0        0        0        0     6390     4774     6419    11816     4245    12035    19071     6049     3557     9085     6794     9289     8516     3163     7037    14803
GLN         0        0        0        0        0    10822    14312    22552     7502    20522    33709    13087     6007    15211    14702    18313    17475     5939    13641    25705
GLU         0        0        0        0        0        0    22340    32870    12325    32125    50334    27590     8277    22281    21624    26161    25199     8231    21069    39952
GLY         0        0        0        0        0        0        0    63688    18879    50427    76618    30404    14251    36127    34164    44651    42780    13513    31605    65414
HIS         0        0        0        0        0        0        0        0     7636    16206    25792     8936     4883    12549    10990    14813    13483     4810    11192    20070
ILE         0        0        0        0        0        0        0        0        0    75852   104353    31455    16842    46141    26767    38626    39758    13780    35341    81783
LEU         0        0        0        0        0        0        0        0        0        0   176044    44930    25256    70709    45333    58575    59177    22417    52754   122956
LYS         0        0        0        0        0        0        0        0        0        0        0    19996     7463    20489    18385    24002    23115     6781    19186    36715
MET         0        0        0        0        0        0        0        0        0        0        0        0     6086    12309     8179    10660    10601     4159     9619    19278
PHE         0        0        0        0        0        0        0        0        0        0        0        0        0    34552    21175    28141    27361    10924    26235    52554
PRO         0        0        0        0        0        0        0        0        0        0        0        0        0        0    22286    25161    23727     8820    20074    35157
SER         0        0        0        0        0        0        0        0        0        0        0        0        0        0        0    36396    33041    10417    24359    47415
THR         0        0        0        0        0        0        0        0        0        0        0        0        0        0        0        0    33046     9911    23380    50086
TRP         0        0        0        0        0        0        0        0        0        0        0        0        0        0        0        0        0     4766     9344    16861
TYR         0        0        0        0        0        0        0        0        0        0        0        0        0        0        0        0        0        0    21848    41055
VAL         0        0        0        0        0        0        0        0        0        0        0        0        0        0        0        0        0        0        0   103052
