# Supplementary material for: Residue contact-count potentials are as effective as residue-residue contact-type potentials for ranking protein decoys
Source: BMC Struct Biol. 2008 Dec 8;8:53. doi: 10.1186/1472-6807-8-53 (PMC2642821; doi:10.1186/1472-6807-8-53)
Supplement: Additional file 1 — The complete set of counts and scores for the contact-type and contact-count scoring matrices. The zipped tar archive contains four directories containing all the residue contact data that was used in the analysis, along with the resulting scores. All data within the archive is provided as tab-delimited flat-files in text format. [file 1472-6807-8-53-S1.gz › DataDump/ContactType/ObservedCounts1/counts.10.rr.09.dat]

          ALA      ARG      ASN      ASP      CYS      GLN      GLU      GLY      HIS      ILE      LEU      LYS      MET      PHE      PRO      SER      THR      TRP      TYR      VAL
ALA     44222    17109    13686    17087     6643    11827    16747    32780     9441    32661    51935    14555     8572    22982    17459    22122    22218     7801    18272    42214
ARG         0     8234     7366    13161     3099     6006    13264    15713     4755    12341    20638     6079     3499    10090     9714    11667    10572     3980     9143    15989
ASN         0        0     9966     9703     2766     5828     8057    15181     4474     9988    14208     8052     3123     8123     8558    11831    10806     3077     7602    12427
ASP         0        0        0    10058     3080     6274     7729    17468     6664    11261    16452    13341     3317     8800    10098    13710    12160     3622     9203    14721
CYS         0        0        0        0     4534     2145     2724     5863     2155     5748     9320     2656     1727     4612     3270     4402     4031     1584     3498     7288
GLN         0        0        0        0        0     4796     5876    10449     3374     8309    13429     5636     2549     6666     6939     8500     7875     2642     6154    10773
GLU         0        0        0        0        0        0     7682    14513     5708    12318    18595    13560     3304     9217     9623    12197    11222     3612     8798    15750
GLY         0        0        0        0        0        0        0    32992     9126    21154    31875    14334     6532    16827    17047    22156    20547     6322    14833    28926
HIS         0        0        0        0        0        0        0        0     4016     7026    11283     3837     2265     5922     5354     7284     6479     2348     5287     8880
ILE         0        0        0        0        0        0        0        0        0    40050    54853    12499     8276    23138    12034    16549    17942     6247    17329    41962
LEU         0        0        0        0        0        0        0        0        0        0    93698    17655    12235    34575    20840    24811    26182    10482    25847    62918
LYS         0        0        0        0        0        0        0        0        0        0        0     7476     3072     9096     8056    11058    10442     3180     8928    15136
MET         0        0        0        0        0        0        0        0        0        0        0        0     2994     6149     3967     4843     4830     2059     4849     9408
PHE         0        0        0        0        0        0        0        0        0        0        0        0        0    17896    10449    12934    12877     5466    13351    26919
PRO         0        0        0        0        0        0        0        0        0        0        0        0        0        0    11212    12152    11551     4564    10058    15965
SER         0        0        0        0        0        0        0        0        0        0        0        0        0        0        0    17920    15699     4914    11222    20975
THR         0        0        0        0        0        0        0        0        0        0        0        0        0        0        0        0    15880     4463    10663    22856
TRP         0        0        0        0        0        0        0        0        0        0        0        0        0        0        0        0        0     2258     4465     7880
TYR         0        0        0        0        0        0        0        0        0        0        0        0        0        0        0        0        0        0    10694    20171
VAL         0        0        0        0        0        0        0        0        0        0        0        0        0        0        0        0        0        0        0    52684
