# Supplementary material for: Residue contact-count potentials are as effective as residue-residue contact-type potentials for ranking protein decoys
Source: BMC Struct Biol. 2008 Dec 8;8:53. doi: 10.1186/1472-6807-8-53 (PMC2642821; doi:10.1186/1472-6807-8-53)
Supplement: Additional file 1 — The complete set of counts and scores for the contact-type and contact-count scoring matrices. The zipped tar archive contains four directories containing all the residue contact data that was used in the analysis, along with the resulting scores. All data within the archive is provided as tab-delimited flat-files in text format. [file 1472-6807-8-53-S1.gz › DataDump/ContactType/ObservedCounts1/counts.08.br.15.dat]

          ALA      ARG      ASN      ASP      CYS      GLN      GLU      GLY      HIS      ILE      LEU      LYS      MET      PHE      PRO      SER      THR      TRP      TYR      VAL
ALA    464226   233513   181295   246913    67605   160624   254917   369590   116665   341218   566321   213169    96328   240882   210071   274900   268126    86339   198611   434621
ARG         0   137174   100479   150042    38668    89047   162624   197514    65701   182753   314326   115210    52024   135553   123609   151999   143177    49528   113237   229475
ASN         0        0   109082   122875    32344    78850   117615   170702    54485   160030   235462   112567    44224   115066    98856   141137   132334    41841   101654   182078
ASP         0        0        0   155916    40701    98532   153537   220914    73610   200518   312815   152056    55696   145033   128859   171733   162380    53950   128200   241136
CYS         0        0        0        0    23212    28434    41233    59783    22065    58103    94342    37631    17645    43823    36521    50250    45187    15509    34997    69965
GLN         0        0        0        0        0    72276   100346   135587    46700   130326   217455    88526    37888    96964    85331   113290   105822    36075    81795   156243
GLU         0        0        0        0        0        0   177370   214272    74890   217122   351712   168368    57656   153873   133173   170647   161912    53743   132366   258944
GLY         0        0        0        0        0        0        0   338932   105559   280982   440625   185334    80478   202695   187408   247895   235777    76585   175213   354812
HIS         0        0        0        0        0        0        0        0    40344    93819   153281    59379    28605    72593    61958    82148    76454    27071    61601   114292
ILE         0        0        0        0        0        0        0        0        0   332008   474828   204658    82191   216575   157629   230722   220560    68411   174758   364857
LEU         0        0        0        0        0        0        0        0        0        0   814142   300749   126717   339219   266388   360137   342890   113011   266128   572160
LYS         0        0        0        0        0        0        0        0        0        0        0   150672    50979   138071   112292   153810   145132    44149   118549   229040
MET         0        0        0        0        0        0        0        0        0        0        0        0    31324    60121    47387    64467    61337    21410    50207    94729
PHE         0        0        0        0        0        0        0        0        0        0        0        0        0   164098   121668   167597   156199    55240   131801   251405
PRO         0        0        0        0        0        0        0        0        0        0        0        0        0        0   118948   141691   135287    47908   107076   202164
SER         0        0        0        0        0        0        0        0        0        0        0        0        0        0        0   209502   189275    61235   142566   274952
THR         0        0        0        0        0        0        0        0        0        0        0        0        0        0        0        0   184808    56750   133239   270228
TRP         0        0        0        0        0        0        0        0        0        0        0        0        0        0        0        0        0    25662    48581    84568
TYR         0        0        0        0        0        0        0        0        0        0        0        0        0        0        0        0        0        0   113838   203199
VAL         0        0        0        0        0        0        0        0        0        0        0        0        0        0        0        0        0        0        0   456624
