# Supplementary material for: Residue contact-count potentials are as effective as residue-residue contact-type potentials for ranking protein decoys
Source: BMC Struct Biol. 2008 Dec 8;8:53. doi: 10.1186/1472-6807-8-53 (PMC2642821; doi:10.1186/1472-6807-8-53)
Supplement: Additional file 1 — The complete set of counts and scores for the contact-type and contact-count scoring matrices. The zipped tar archive contains four directories containing all the residue contact data that was used in the analysis, along with the resulting scores. All data within the archive is provided as tab-delimited flat-files in text format. [file 1472-6807-8-53-S1.gz › DataDump/ContactType/ObservedCounts1/counts.12.rr.12.dat]

          ALA      ARG      ASN      ASP      CYS      GLN      GLU      GLY      HIS      ILE      LEU      LYS      MET      PHE      PRO      SER      THR      TRP      TYR      VAL
ALA    110214    49563    38917    50803    16556    33865    51228    84968    26156    85364   138820    43611    22762    57736    47149    60887    60799    20022    47234   108298
ARG         0    26890    21494    33756     8642    17987    35009    43725    14087    39865    67847    21528    11161    29464    27599    32501    30720    10700    25260    50365
ASN         0        0    25316    26581     7404    16643    23791    39241    12290    33994    49564    23278     9513    24626    22697    31427    29546     9020    22268    39732
ASP         0        0        0    31776     8885    19697    28769    48760    16756    40965    62487    33100    11217    29426    28502    36934    34755    11269    27501    50357
CYS         0        0        0        0     7096     6281     8415    14678     5404    15083    24112     7849     4482    11324     8597    11776    10766     3852     8718    18276
GLN         0        0        0        0        0    14438    19237    29429    10048    27588    46094    17367     8087    20407    19062    23848    22735     7772    17870    33739
GLU         0        0        0        0        0        0    31336    43916    16029    44006    69977    35278    11562    30550    28230    34445    33249    10945    27798    53131
GLY         0        0        0        0        0        0        0    81250    24563    65803   100843    39506    18762    47232    43636    57442    54748    17580    40811    84120
HIS         0        0        0        0        0        0        0        0     9768    21362    34439    12067     6432    16544    14378    19094    17544     6284    14440    26267
ILE         0        0        0        0        0        0        0        0        0    92954   130005    42747    21399    57286    35462    51324    52027    17322    44364   100621
LEU         0        0        0        0        0        0        0        0        0        0   221932    61920    32308    88514    59669    78700    78566    28323    67003   153442
LYS         0        0        0        0        0        0        0        0        0        0        0    27746    10243    28040    24180    31668    30189     8907    25153    48548
MET         0        0        0        0        0        0        0        0        0        0        0        0     7866    15547    10680    14190    14053     5287    12239    24361
PHE         0        0        0        0        0        0        0        0        0        0        0        0        0    43346    27658    37327    35739    13881    33167    65483
PRO         0        0        0        0        0        0        0        0        0        0        0        0        0        0    28412    32466    30677    11106    25410    46069
SER         0        0        0        0        0        0        0        0        0        0        0        0        0        0        0    46728    42568    13689    31782    62041
THR         0        0        0        0        0        0        0        0        0        0        0        0        0        0        0        0    42104    12870    30537    64340
TRP         0        0        0        0        0        0        0        0        0        0        0        0        0        0        0        0        0     6102    11750    21040
TYR         0        0        0        0        0        0        0        0        0        0        0        0        0        0        0        0        0        0    27624    51286
VAL         0        0        0        0        0        0        0        0        0        0        0        0        0        0        0        0        0        0        0   125804
