# Supplementary material for: Residue contact-count potentials are as effective as residue-residue contact-type potentials for ranking protein decoys
Source: BMC Struct Biol. 2008 Dec 8;8:53. doi: 10.1186/1472-6807-8-53 (PMC2642821; doi:10.1186/1472-6807-8-53)
Supplement: Additional file 1 — The complete set of counts and scores for the contact-type and contact-count scoring matrices. The zipped tar archive contains four directories containing all the residue contact data that was used in the analysis, along with the resulting scores. All data within the archive is provided as tab-delimited flat-files in text format. [file 1472-6807-8-53-S1.gz › DataDump/ContactType/ObservedCounts1/counts.00.rr.16.dat]

          ALA      ARG      ASN      ASP      CYS      GLN      GLU      GLY      HIS      ILE      LEU      LYS      MET      PHE      PRO      SER      THR      TRP      TYR      VAL
ALA    360870   187305   144093   198268    50111   130934   211594   286140    89579   251431   427846   174869    72670   178920   163383   213983   205437    65144   149032   319981
ARG         0   113000    81039   120621    29444    74011   136958   156087    51934   141134   246190    97621    40571   104618    97046   120761   112333    38361    87686   176074
ASN         0        0    85560    98894    25022    64777    99021   132100    42493   125870   187582    94249    34487    90343    78092   111110   103610    33329    79394   141405
ASP         0        0        0   126490    31895    81898   132028   173037    57616   159611   252618   126606    44192   116019   103688   137713   129261    43063   101514   190322
CYS         0        0        0        0    16286    22012    32687    45612    16580    41900    69058    29232    12823    32066    27551    38026    33741    11375    25946    50229
GLN         0        0        0        0        0    62074    87672   107780    37133   101500   174081    76110    29975    75882    68374    91651    84594    28552    64520   121147
GLU         0        0        0        0        0        0   160458   174856    60203   174059   288883   147438    46725   124124   110489   140293   131354    43362   105554   205216
GLY         0        0        0        0        0        0        0   258334    80703   216130   343477   151252    61894   156066   144452   192496   182859    59492   135037   272808
HIS         0        0        0        0        0        0        0        0    31676    70728   118138    48179    21754    55076    48299    63038    58558    20508    46586    85881
ILE         0        0        0        0        0        0        0        0        0   230878   337369   161988    59104   153519   122798   176188   164429    49366   126777   255683
LEU         0        0        0        0        0        0        0        0        0        0   586606   243593    93107   244537   209075   280206   260944    82207   196895   410203
LYS         0        0        0        0        0        0        0        0        0        0        0   132220    41334   110539    92087   126006   117334    36001    94593   180335
MET         0        0        0        0        0        0        0        0        0        0        0        0    22996    43828    36447    49544    46349    15566    37081    68786
PHE         0        0        0        0        0        0        0        0        0        0        0        0        0   117072    94324   128944   117879    40106    96284   179895
PRO         0        0        0        0        0        0        0        0        0        0        0        0        0        0    93236   111550   106205    36702    82024   155838
SER         0        0        0        0        0        0        0        0        0        0        0        0        0        0        0   163168   146290    46891   109752   208593
THR         0        0        0        0        0        0        0        0        0        0        0        0        0        0        0        0   141236    43027   101061   200919
TRP         0        0        0        0        0        0        0        0        0        0        0        0        0        0        0        0        0    18342    35460    61132
TYR         0        0        0        0        0        0        0        0        0        0        0        0        0        0        0        0        0        0    84394   147546
VAL         0        0        0        0        0        0        0        0        0        0        0        0        0        0        0        0        0        0        0   321324
