# Supplementary material for: Residue contact-count potentials are as effective as residue-residue contact-type potentials for ranking protein decoys
Source: BMC Struct Biol. 2008 Dec 8;8:53. doi: 10.1186/1472-6807-8-53 (PMC2642821; doi:10.1186/1472-6807-8-53)
Supplement: Additional file 1 — The complete set of counts and scores for the contact-type and contact-count scoring matrices. The zipped tar archive contains four directories containing all the residue contact data that was used in the analysis, along with the resulting scores. All data within the archive is provided as tab-delimited flat-files in text format. [file 1472-6807-8-53-S1.gz › DataDump/ContactType/ObservedCounts1/counts.08.bb.11.dat]

          ALA      ARG      ASN      ASP      CYS      GLN      GLU      GLY      HIS      ILE      LEU      LYS      MET      PHE      PRO      SER      THR      TRP      TYR      VAL
ALA     87514    40165    31312    40930    13225    27018    41178    66851    20456    65541   104431    35893    17166    43982    37978    48721    48729    15480    36553    85591
ARG         0    21538    17110    27194     7035    14445    28170    35110    10979    31423    52530    17522     8645    23176    22602    26455    25026     8566    20124    40985
ASN         0        0    20704    21221     6029    13337    18916    31848     9669    26340    37422    19031     7229    19100    18428    25655    24099     7020    17436    31546
ASP         0        0        0    24534     7264    15391    21785    39349    13422    31753    47463    27486     8488    22722    22904    30118    28205     8771    21541    40042
CYS         0        0        0        0     6430     5056     6830    11703     4276    11431    18021     6526     3379     8636     7097     9658     8640     3027     6866    14356
GLN         0        0        0        0        0    11438    15022    23546     7690    21461    35017    14119     6088    15733    15320    19483    18587     6060    13857    27072
GLU         0        0        0        0        0        0    23830    35266    12576    34321    53380    29036     8742    23728    22759    27871    27005     8471    21668    43141
GLY         0        0        0        0        0        0        0    65122    19005    48948    73389    32642    13991    35309    35517    46557    44130    13264    31249    64224
HIS         0        0        0        0        0        0        0        0     7536    16188    25563     9597     4834    12494    11475    15103    13972     4802    11106    20304
ILE         0        0        0        0        0        0        0        0        0    71348    96512    34147    15831    42395    27846    40000    40836    12742    33742    78481
LEU         0        0        0        0        0        0        0        0        0        0   161512    48302    23337    63489    46337    59834    60153    20619    49423   116597
LYS         0        0        0        0        0        0        0        0        0        0        0    22908     8084    22287    19694    26146    25304     7312    20504    40218
MET         0        0        0        0        0        0        0        0        0        0        0        0     5684    11307     8393    10891    10848     3912     9321    18623
PHE         0        0        0        0        0        0        0        0        0        0        0        0        0    31314    21927    28851    27868    10201    25067    50308
PRO         0        0        0        0        0        0        0        0        0        0        0        0        0        0    23422    26462    25191     9180    20844    36944
SER         0        0        0        0        0        0        0        0        0        0        0        0        0        0        0    38352    34828    10746    25079    49767
THR         0        0        0        0        0        0        0        0        0        0        0        0        0        0        0        0    34912    10149    24017    51895
TRP         0        0        0        0        0        0        0        0        0        0        0        0        0        0        0        0        0     4508     8933    15950
TYR         0        0        0        0        0        0        0        0        0        0        0        0        0        0        0        0        0        0    21228    40041
VAL         0        0        0        0        0        0        0        0        0        0        0        0        0        0        0        0        0        0        0   100460
