# Supplementary material for: Residue contact-count potentials are as effective as residue-residue contact-type potentials for ranking protein decoys
Source: BMC Struct Biol. 2008 Dec 8;8:53. doi: 10.1186/1472-6807-8-53 (PMC2642821; doi:10.1186/1472-6807-8-53)
Supplement: Additional file 1 — The complete set of counts and scores for the contact-type and contact-count scoring matrices. The zipped tar archive contains four directories containing all the residue contact data that was used in the analysis, along with the resulting scores. All data within the archive is provided as tab-delimited flat-files in text format. [file 1472-6807-8-53-S1.gz › DataDump/ContactType/ObservedCounts1/counts.00.rr.04.dat]

          ALA      ARG      ASN      ASP      CYS      GLN      GLU      GLY      HIS      ILE      LEU      LYS      MET      PHE      PRO      SER      THR      TRP      TYR      VAL
ALA      3950      529      500      852      301      414      616     1548      443      482     1578      449      291      854      942     1221      575      317      889      865
ARG         0       62       88      280       54       95      202      276       88       61      187       68       47      129      137      295      102       69      145      102
ASN         0        0      130      213       47       88      177      359       84       61      205      123       46      129      166      344      154       58      114      115
ASP         0        0        0      282       90      131      201      477      137      113      346      391       74      219      320      507      266       83      201      197
CYS         0        0        0        0     2014       44       63      172       59       48      155       48       33      101       83      163       57       40       79       70
GLN         0        0        0        0        0       70       80      188       58       66      156       85       40      108      163      253       93       41      117       98
GLU         0        0        0        0        0        0      112      300      134       91      238      262       45      140      260      381      171       55      127      169
GLY         0        0        0        0        0        0        0     9620      215      129      463      265      116      320      487      870      347      133      372      305
HIS         0        0        0        0        0        0        0        0       72       51      159       82       43      116      148      230       97       61      127      106
ILE         0        0        0        0        0        0        0        0        0       96      190       63       47      152       89      200       59       36      143      100
LEU         0        0        0        0        0        0        0        0        0        0      438      153       83      427      314      539      172      146      373      293
LYS         0        0        0        0        0        0        0        0        0        0        0       94       32      120      156      302      102       67      140      115
MET         0        0        0        0        0        0        0        0        0        0        0        0       20       92       77      115       45       33       80       82
PHE         0        0        0        0        0        0        0        0        0        0        0        0        0      328      268      363      112       98      255      198
PRO         0        0        0        0        0        0        0        0        0        0        0        0        0        0      338      421      153      131      238      142
SER         0        0        0        0        0        0        0        0        0        0        0        0        0        0        0      812      340      132      339      337
THR         0        0        0        0        0        0        0        0        0        0        0        0        0        0        0        0      150       49      116      101
TRP         0        0        0        0        0        0        0        0        0        0        0        0        0        0        0        0        0       40      106       81
TYR         0        0        0        0        0        0        0        0        0        0        0        0        0        0        0        0        0        0      282      192
VAL         0        0        0        0        0        0        0        0        0        0        0        0        0        0        0        0        0        0        0      222
