# Supplementary material for: Residue contact-count potentials are as effective as residue-residue contact-type potentials for ranking protein decoys
Source: BMC Struct Biol. 2008 Dec 8;8:53. doi: 10.1186/1472-6807-8-53 (PMC2642821; doi:10.1186/1472-6807-8-53)
Supplement: Additional file 1 — The complete set of counts and scores for the contact-type and contact-count scoring matrices. The zipped tar archive contains four directories containing all the residue contact data that was used in the analysis, along with the resulting scores. All data within the archive is provided as tab-delimited flat-files in text format. [file 1472-6807-8-53-S1.gz › DataDump/ContactType/ObservedCounts1/counts.12.br.11.dat]

          ALA      ARG      ASN      ASP      CYS      GLN      GLU      GLY      HIS      ILE      LEU      LYS      MET      PHE      PRO      SER      THR      TRP      TYR      VAL
ALA    165678    73891    58453    75393    24860    50352    75657   127607    38520   126205   202444    65271    33180    84521    70750    90885    90987    29542    69735   162424
ARG         0    38982    31745    51745    12965    26410    52489    65822    20540    58270    97687    31160    16175    43204    41520    48413    45953    16042    37467    74636
ASN         0        0    39046    39899    11243    24721    35160    60221    18370    49227    70510    34965    13819    35913    34561    47828    44803    13161    32916    58533
ASP         0        0        0    46074    13365    28696    40219    73874    25367    58985    88375    51055    16083    42181    42786    55990    52356    16424    40514    73921
CYS         0        0        0        0    11820     9253    12477    22412     8048    22157    34923    11776     6602    16759    13129    17810    16256     5741    13019    27475
GLN         0        0        0        0        0    21168    27794    44162    14634    39975    65652    25610    11663    29541    28587    35690    33956    11425    26084    49757
GLU         0        0        0        0        0        0    43312    65336    23765    63396    99095    53693    16337    43875    41957    51367    49465    15895    40630    78465
GLY         0        0        0        0        0        0        0   124688    36438    94906   143447    60426    27104    68221    67014    87771    83493    25566    59892   123745
HIS         0        0        0        0        0        0        0        0    14502    30919    49281    17710     9303    24076    21676    28553    26321     9233    21172    38467
ILE         0        0        0        0        0        0        0        0        0   139266   190425    62569    31270    84280    52286    74888    76953    25216    65510   151269
LEU         0        0        0        0        0        0        0        0        0        0   321734    89036    46555   128279    87409   113433   113463    40546    97149   225239
LYS         0        0        0        0        0        0        0        0        0        0        0    40218    14784    40883    36069    47605    45688    13364    37441    72536
MET         0        0        0        0        0        0        0        0        0        0        0        0    11296    22587    15869    20636    20464     7676    17970    35996
PHE         0        0        0        0        0        0        0        0        0        0        0        0        0    62574    41186    54472    52539    19961    48545    97483
PRO         0        0        0        0        0        0        0        0        0        0        0        0        0        0    43532    49263    46598    17061    38815    68714
SER         0        0        0        0        0        0        0        0        0        0        0        0        0        0        0    70854    64540    20061    46680    92017
THR         0        0        0        0        0        0        0        0        0        0        0        0        0        0        0        0    64334    19094    44916    96579
TRP         0        0        0        0        0        0        0        0        0        0        0        0        0        0        0        0        0     8670    17295    31173
TYR         0        0        0        0        0        0        0        0        0        0        0        0        0        0        0        0        0        0    40536    76489
VAL         0        0        0        0        0        0        0        0        0        0        0        0        0        0        0        0        0        0        0   191710
