# Supplementary material for: Residue contact-count potentials are as effective as residue-residue contact-type potentials for ranking protein decoys
Source: BMC Struct Biol. 2008 Dec 8;8:53. doi: 10.1186/1472-6807-8-53 (PMC2642821; doi:10.1186/1472-6807-8-53)
Supplement: Additional file 1 — The complete set of counts and scores for the contact-type and contact-count scoring matrices. The zipped tar archive contains four directories containing all the residue contact data that was used in the analysis, along with the resulting scores. All data within the archive is provided as tab-delimited flat-files in text format. [file 1472-6807-8-53-S1.gz › DataDump/ContactType/ObservedCounts1/counts.08.rr.06.dat]

          ALA      ARG      ASN      ASP      CYS      GLN      GLU      GLY      HIS      ILE      LEU      LYS      MET      PHE      PRO      SER      THR      TRP      TYR      VAL
ALA     12644     3746     3303     3602     1960     2569     3698     7919     2117    11634    16467     3163     2216     5979     4755     5447     6492     1956     4940    15878
ARG         0     1392     1662     3337      726     1309     3116     3456     1084     2619     3952      971      617     1988     1911     2729     2628      948     2210     3841
ASN         0        0     3048     2653      665     1346     2021     4333     1018     2232     2940     1739      691     1782     2151     3347     3094      695     1672     2894
ASP         0        0        0     1988      743     1268     1347     4321     1581     2410     3212     3248      659     1652     2299     4259     3736      599     1512     3361
CYS         0        0        0        0     3038      466      573     1598      529     1607     2377      573      457     1217      944     1146      966      418      910     2215
GLN         0        0        0        0        0      914     1076     2333      736     1908     2662     1285      502     1365     1548     2055     2103      564     1304     2692
GLU         0        0        0        0        0        0     1128     3153     1188     2744     3513     3309      624     1670     2172     3151     3056      643     1554     3891
GLY         0        0        0        0        0        0        0     9188     2159     5543     7435     3113     1593     4143     4253     5820     5632     1559     3799     7914
HIS         0        0        0        0        0        0        0        0      872     1662     2350      842      460     1238     1389     1826     1648      538     1195     2260
ILE         0        0        0        0        0        0        0        0        0     9034    10468     2755     1759     5428     3146     4151     4017     1576     4513    11659
LEU         0        0        0        0        0        0        0        0        0        0    16016     3318     2307     7168     5042     5612     5292     2420     5785    14513
LYS         0        0        0        0        0        0        0        0        0        0        0     1210      618     1815     1677     2675     2620      753     2284     3735
MET         0        0        0        0        0        0        0        0        0        0        0        0      650     1315      948     1121     1080      486     1089     2322
PHE         0        0        0        0        0        0        0        0        0        0        0        0        0     4028     2876     2926     2623     1170     3042     6867
PRO         0        0        0        0        0        0        0        0        0        0        0        0        0        0     2894     3127     3097     1342     2766     4725
SER         0        0        0        0        0        0        0        0        0        0        0        0        0        0        0     4948     4641     1090     2475     5718
THR         0        0        0        0        0        0        0        0        0        0        0        0        0        0        0        0     4904      892     2319     6026
TRP         0        0        0        0        0        0        0        0        0        0        0        0        0        0        0        0        0      452     1044     2131
TYR         0        0        0        0        0        0        0        0        0        0        0        0        0        0        0        0        0        0     2762     5500
VAL         0        0        0        0        0        0        0        0        0        0        0        0        0        0        0        0        0        0        0    17786
