# Supplementary material for: Residue contact-count potentials are as effective as residue-residue contact-type potentials for ranking protein decoys
Source: BMC Struct Biol. 2008 Dec 8;8:53. doi: 10.1186/1472-6807-8-53 (PMC2642821; doi:10.1186/1472-6807-8-53)
Supplement: Additional file 1 — The complete set of counts and scores for the contact-type and contact-count scoring matrices. The zipped tar archive contains four directories containing all the residue contact data that was used in the analysis, along with the resulting scores. All data within the archive is provided as tab-delimited flat-files in text format. [file 1472-6807-8-53-S1.gz › DataDump/ContactType/ObservedCounts1/counts.05.rr.14.dat]

          ALA      ARG      ASN      ASP      CYS      GLN      GLU      GLY      HIS      ILE      LEU      LYS      MET      PHE      PRO      SER      THR      TRP      TYR      VAL
ALA    208762   101385    77996   105374    30410    70205   109931   163215    50946   153921   257824    91815    43292   108394    90957   119215   116947    38647    88877   194903
ARG         0    58482    42951    65127    16902    38578    71264    85102    28168    79710   138506    48903    22589    59354    53350    65074    61188    21692    49535    99310
ASN         0        0    46558    52075    14016    33874    50244    73041    23333    68405   101980    47929    18996    49631    42013    60276    56180    18073    43841    77605
ASP         0        0        0    65224    17507    42110    64577    93878    31603    85053   133952    65675    23564    61499    54500    72647    68491    23150    54889   101888
CYS         0        0        0        0    11220    12421    17619    26727     9789    26451    43222    16061     7931    20030    15944    22038    19890     7023    15891    31730
GLN         0        0        0        0        0    31560    43277    58526    20067    56580    95762    38193    16546    42279    36875    48612    45331    15824    35766    67583
GLU         0        0        0        0        0        0    76066    91142    32182    93238   153183    73882    24734    65950    56842    72083    68370    23303    57329   110200
GLY         0        0        0        0        0        0        0   147106    45824   123952   196292    78800    35543    89182    80011   106911   101486    33859    77010   155477
HIS         0        0        0        0        0        0        0        0    17816    41204    67914    25210    12570    31875    26445    35468    32954    11929    27172    49946
ILE         0        0        0        0        0        0        0        0        0   153862   221399    88271    37507   100040    68089   100316    96853    31058    79503   167531
LEU         0        0        0        0        0        0        0        0        0        0   383138   131086    58153   157612   116426   157931   151685    51729   122103   264886
LYS         0        0        0        0        0        0        0        0        0        0        0    64350    21918    59810    48050    65014    61500    19168    51405    98482
MET         0        0        0        0        0        0        0        0        0        0        0        0    14314    27617    20406    28210    26975     9644    22663    43000
PHE         0        0        0        0        0        0        0        0        0        0        0        0        0    75526    52834    73047    68548    25334    60288   114598
PRO         0        0        0        0        0        0        0        0        0        0        0        0        0        0    51006    60254    57354    20860    46888    86973
SER         0        0        0        0        0        0        0        0        0        0        0        0        0        0        0    89326    80616    26708    62055   118678
THR         0        0        0        0        0        0        0        0        0        0        0        0        0        0        0        0    78912    24838    58443   117999
TRP         0        0        0        0        0        0        0        0        0        0        0        0        0        0        0        0        0    11654    22037    38013
TYR         0        0        0        0        0        0        0        0        0        0        0        0        0        0        0        0        0        0    51336    91894
VAL         0        0        0        0        0        0        0        0        0        0        0        0        0        0        0        0        0        0        0   208134
