# Supplementary material for: Residue contact-count potentials are as effective as residue-residue contact-type potentials for ranking protein decoys
Source: BMC Struct Biol. 2008 Dec 8;8:53. doi: 10.1186/1472-6807-8-53 (PMC2642821; doi:10.1186/1472-6807-8-53)
Supplement: Additional file 1 — The complete set of counts and scores for the contact-type and contact-count scoring matrices. The zipped tar archive contains four directories containing all the residue contact data that was used in the analysis, along with the resulting scores. All data within the archive is provided as tab-delimited flat-files in text format. [file 1472-6807-8-53-S1.gz › DataDump/ContactType/ObservedCounts1/counts.10.rr.18.dat]

          ALA      ARG      ASN      ASP      CYS      GLN      GLU      GLY      HIS      ILE      LEU      LYS      MET      PHE      PRO      SER      THR      TRP      TYR      VAL
ALA    360498   187666   147695   200650    51839   129991   207225   297681    93670   257250   433298   171734    75363   186767   168638   221003   212781    68332   155250   328566
ARG         0   112316    81382   118505    30665    72821   128560   160748    53689   143893   247017    94952    41825   107920    97937   123264   115471    39340    89320   180960
ASN         0        0    86770    99739    25584    63940    97254   137707    44309   128613   191549    92082    36358    93123    78939   113521   105674    34199    81925   146534
ASP         0        0        0   128194    32702    80953   128732   179370    59081   161532   253780   120840    45620   117982   103956   139730   131501    43714   103311   193702
CYS         0        0        0        0    15616    22546    33334    47026    17304    43748    71928    30224    13466    33547    28316    39362    35170    12002    26866    52157
GLN         0        0        0        0        0    58626    82540   110749    37924   103147   172607    72104    30519    77402    68005    91871    85330    28721    65141   123792
GLU         0        0        0        0        0        0   147446   177564    60890   172845   280149   133665    46837   124316   107956   139993   131306    43270   105512   205841
GLY         0        0        0        0        0        0        0   272668    85013   225637   356991   151845    65408   164509   150540   199770   189770    62430   141303   284151
HIS         0        0        0        0        0        0        0        0    31364    74417   123088    49087    22997    57886    49989    65760    61287    21646    48903    90955
ILE         0        0        0        0        0        0        0        0        0   239578   349904   161560    62459   161606   126849   183020   171103    52608   132577   265643
LEU         0        0        0        0        0        0        0        0        0        0   602480   237921    97426   255773   213401   288714   269146    86806   204965   423420
LYS         0        0        0        0        0        0        0        0        0        0        0   124174    41424   110424    90039   125295   116753    35827    94224   180480
MET         0        0        0        0        0        0        0        0        0        0        0        0    23968    46402    38289    52012    48640    16812    39213    72399
PHE         0        0        0        0        0        0        0        0        0        0        0        0        0   124358    97492   134802   123613    42715   101742   188801
PRO         0        0        0        0        0        0        0        0        0        0        0        0        0        0    93930   113785   108125    37672    84070   161138
SER         0        0        0        0        0        0        0        0        0        0        0        0        0        0        0   167328   151096    48854   113915   217033
THR         0        0        0        0        0        0        0        0        0        0        0        0        0        0        0        0   145402    45053   105555   208861
TRP         0        0        0        0        0        0        0        0        0        0        0        0        0        0        0        0        0    19626    37989    64898
TYR         0        0        0        0        0        0        0        0        0        0        0        0        0        0        0        0        0        0    88936   154199
VAL         0        0        0        0        0        0        0        0        0        0        0        0        0        0        0        0        0        0        0   331646
