# Supplementary material for: Residue contact-count potentials are as effective as residue-residue contact-type potentials for ranking protein decoys
Source: BMC Struct Biol. 2008 Dec 8;8:53. doi: 10.1186/1472-6807-8-53 (PMC2642821; doi:10.1186/1472-6807-8-53)
Supplement: Additional file 1 — The complete set of counts and scores for the contact-type and contact-count scoring matrices. The zipped tar archive contains four directories containing all the residue contact data that was used in the analysis, along with the resulting scores. All data within the archive is provided as tab-delimited flat-files in text format. [file 1472-6807-8-53-S1.gz › DataDump/ContactType/ObservedCounts1/counts.08.br.09.dat]

          ALA      ARG      ASN      ASP      CYS      GLN      GLU      GLY      HIS      ILE      LEU      LYS      MET      PHE      PRO      SER      THR      TRP      TYR      VAL
ALA     85988    34935    27906    34625    13000    23852    34217    64951    18826    64524   102640    30454    16891    44830    35292    44554    44850    14950    35895    83823
ARG         0    16844    14949    25597     6385    12094    25441    32196     9580    26111    43202    12832     7238    20848    19856    23506    21632     8076    18416    34429
ASN         0        0    20406    19586     5639    11877    16138    31104     8976    21259    29805    16486     6284    16810    17512    24223    22340     6167    15267    25973
ASP         0        0        0    19938     6436    12720    15420    36192    12913    23965    34981    26004     6823    18472    20325    27731    24895     7134    17806    31124
CYS         0        0        0        0     9202     4471     5816    11642     4318    11396    18177     5711     3367     8910     6891     9068     8147     3065     6849    14450
GLN         0        0        0        0        0     9702    11816    21534     6701    17676    28509    11651     5148    13765    14169    17320    16416     5274    12454    22977
GLU         0        0        0        0        0        0    15434    30373    11190    26555    40169    26202     6952    19325    19756    24639    23229     7036    17708    34445
GLY         0        0        0        0        0        0        0    67480    18333    42858    64051    29788    13096    33778    34705    45407    41951    12636    29816    57993
HIS         0        0        0        0        0        0        0        0     7682    14407    22490     7948     4525    11775    10977    14470    13108     4473    10423    18123
ILE         0        0        0        0        0        0        0        0        0    76364   101551    27087    15446    42015    24817    34143    37051    11891    33504    83316
LEU         0        0        0        0        0        0        0        0        0        0   167068    38224    22502    63442    42426    51003    53630    19771    49014   123820
LYS         0        0        0        0        0        0        0        0        0        0        0    16012     6601    19151    16631    22825    21671     6534    18779    33092
MET         0        0        0        0        0        0        0        0        0        0        0        0     5656    11435     7994     9735     9774     3872     9236    18216
PHE         0        0        0        0        0        0        0        0        0        0        0        0        0    32594    21104    26189    25517    10135    25297    49907
PRO         0        0        0        0        0        0        0        0        0        0        0        0        0        0    22814    25040    23586     9068    20518    33099
SER         0        0        0        0        0        0        0        0        0        0        0        0        0        0        0    36152    32146     9920    22697    43329
THR         0        0        0        0        0        0        0        0        0        0        0        0        0        0        0        0    32498     9035    21447    47372
TRP         0        0        0        0        0        0        0        0        0        0        0        0        0        0        0        0        0     4216     8552    14875
TYR         0        0        0        0        0        0        0        0        0        0        0        0        0        0        0        0        0        0    20954    39587
VAL         0        0        0        0        0        0        0        0        0        0        0        0        0        0        0        0        0        0        0   105042
