# Supplementary material for: Residue contact-count potentials are as effective as residue-residue contact-type potentials for ranking protein decoys
Source: BMC Struct Biol. 2008 Dec 8;8:53. doi: 10.1186/1472-6807-8-53 (PMC2642821; doi:10.1186/1472-6807-8-53)
Supplement: Additional file 1 — The complete set of counts and scores for the contact-type and contact-count scoring matrices. The zipped tar archive contains four directories containing all the residue contact data that was used in the analysis, along with the resulting scores. All data within the archive is provided as tab-delimited flat-files in text format. [file 1472-6807-8-53-S1.gz › DataDump/ContactType/ObservedCounts1/counts.08.bb.08.dat]

          ALA      ARG      ASN      ASP      CYS      GLN      GLU      GLY      HIS      ILE      LEU      LYS      MET      PHE      PRO      SER      THR      TRP      TYR      VAL
ALA     23422     9535     7930     9343     3718     6307     9132    19050     5161    19461    29059     8352     4492    11832    10310    12457    13436     3936     9841    26061
ARG         0     4464     4336     7259     1818     3394     6988     9733     2768     7690    12060     3541     1913     5697     5593     6801     6526     2223     5238    10468
ASN         0        0     6398     5869     1694     3399     4614    10078     2590     6402     8428     4787     1762     4865     5273     7534     7100     1708     4371     7872
ASP         0        0        0     5400     1881     3394     3918    11297     3668     7206     9707     7245     1963     5035     5918     8543     7743     1835     4598     9221
CYS         0        0        0        0     3550     1252     1611     3433     1232     3346     4971     1606      938     2433     2131     2665     2459      866     1975     4390
GLN         0        0        0        0        0     2598     3103     6494     1844     5135     7776     3340     1369     3683     4093     4989     4839     1447     3390     6868
GLU         0        0        0        0        0        0     3698     9290     3080     7848    11006     7289     1889     5062     5487     7083     6855     1804     4653    10292
GLY         0        0        0        0        0        0        0    21932     5573    13246    19660     9079     3964    10168    11039    14337    13314     3734     9091    17721
HIS         0        0        0        0        0        0        0        0     2130     4106     5995     2196     1208     3141     3236     4207     3942     1222     2867     5353
ILE         0        0        0        0        0        0        0        0        0    20806    24663     8201     3947    10957     7277    10406    11412     3296     9243    24911
LEU         0        0        0        0        0        0        0        0        0        0    38788    10835     5428    15222    11672    14825    15174     4994    12500    32258
LYS         0        0        0        0        0        0        0        0        0        0        0     4370     1799     5222     4757     6614     6592     1819     5613    10315
MET         0        0        0        0        0        0        0        0        0        0        0        0     1390     2854     2243     2810     2819     1009     2409     4939
PHE         0        0        0        0        0        0        0        0        0        0        0        0        0     8090     6021     7556     7331     2561     6556    13706
PRO         0        0        0        0        0        0        0        0        0        0        0        0        0        0     7028     7633     7332     2614     5802    10176
SER         0        0        0        0        0        0        0        0        0        0        0        0        0        0        0    10876    10027     2771     6508    13470
THR         0        0        0        0        0        0        0        0        0        0        0        0        0        0        0        0    10464     2583     6216    15395
TRP         0        0        0        0        0        0        0        0        0        0        0        0        0        0        0        0        0     1128     2310     4289
TYR         0        0        0        0        0        0        0        0        0        0        0        0        0        0        0        0        0        0     6042    11506
VAL         0        0        0        0        0        0        0        0        0        0        0        0        0        0        0        0        0        0        0    34522
