# Supplementary material for: Residue contact-count potentials are as effective as residue-residue contact-type potentials for ranking protein decoys
Source: BMC Struct Biol. 2008 Dec 8;8:53. doi: 10.1186/1472-6807-8-53 (PMC2642821; doi:10.1186/1472-6807-8-53)
Supplement: Additional file 1 — The complete set of counts and scores for the contact-type and contact-count scoring matrices. The zipped tar archive contains four directories containing all the residue contact data that was used in the analysis, along with the resulting scores. All data within the archive is provided as tab-delimited flat-files in text format. [file 1472-6807-8-53-S1.gz › DataDump/ContactType/ObservedCounts1/counts.05.bb.10.dat]

          ALA      ARG      ASN      ASP      CYS      GLN      GLU      GLY      HIS      ILE      LEU      LYS      MET      PHE      PRO      SER      THR      TRP      TYR      VAL
ALA     69648    31297    24225    30876    10237    21203    31897    52466    15503    49259    79995    28277    13335    34197    29437    37857    37365    11877    28256    64812
ARG         0    16308    13059    21002     5466    11016    21769    27292     8331    22840    38479    13297     6380    17649    17175    20441    19077     6740    15452    30183
ASN         0        0    16180    16364     4584    10263    14261    24793     7365    18580    27036    14681     5361    14264    14214    19866    18344     5276    13195    22596
ASP         0        0        0    17886     5489    11654    15478    30401    10294    22100    33512    21423     6199    16492    17163    23137    21132     6342    15734    28207
CYS         0        0        0        0     5948     3858     5288     9168     3260     8654    13656     5099     2553     6643     5618     7458     6652     2313     5301    10951
GLN         0        0        0        0        0     8918    11406    18482     5726    15546    25843    10931     4574    11850    11846    15184    14165     4646    10649    20010
GLU         0        0        0        0        0        0    16962    27182     9388    24775    39085    22804     6492    17772    17137    21659    20493     6465    16064    31435
GLY         0        0        0        0        0        0        0    51954    14571    35602    54007    25480    10626    26897    27579    36273    33996    10309    24016    47414
HIS         0        0        0        0        0        0        0        0     5842    11725    18553     7281     3562     9386     8832    11610    10620     3629     8303    14802
ILE         0        0        0        0        0        0        0        0        0    53378    71669    25082    11562    30850    20935    28918    29901     9212    25244    59305
LEU         0        0        0        0        0        0        0        0        0        0   119432    35804    17159    47037    35301    44023    44147    15147    36878    88399
LYS         0        0        0        0        0        0        0        0        0        0        0    17338     6165    16970    14813    20364    19353     5828    16206    29793
MET         0        0        0        0        0        0        0        0        0        0        0        0     4224     8523     6474     8198     8070     2955     6982    13891
PHE         0        0        0        0        0        0        0        0        0        0        0        0        0    23344    17040    21540    20826     7566    19001    36982
PRO         0        0        0        0        0        0        0        0        0        0        0        0        0        0    17910    20402    19216     7149    16281    27535
SER         0        0        0        0        0        0        0        0        0        0        0        0        0        0        0    29644    26735     8272    19019    36319
THR         0        0        0        0        0        0        0        0        0        0        0        0        0        0        0        0    26738     7622    17932    38307
TRP         0        0        0        0        0        0        0        0        0        0        0        0        0        0        0        0        0     3416     6713    11571
TYR         0        0        0        0        0        0        0        0        0        0        0        0        0        0        0        0        0        0    16002    30127
VAL         0        0        0        0        0        0        0        0        0        0        0        0        0        0        0        0        0        0        0    76264
