# Supplementary material for: Residue contact-count potentials are as effective as residue-residue contact-type potentials for ranking protein decoys
Source: BMC Struct Biol. 2008 Dec 8;8:53. doi: 10.1186/1472-6807-8-53 (PMC2642821; doi:10.1186/1472-6807-8-53)
Supplement: Additional file 1 — The complete set of counts and scores for the contact-type and contact-count scoring matrices. The zipped tar archive contains four directories containing all the residue contact data that was used in the analysis, along with the resulting scores. All data within the archive is provided as tab-delimited flat-files in text format. [file 1472-6807-8-53-S1.gz › DataDump/ContactType/ObservedCounts1/counts.00.rr.05.dat]

          ALA      ARG      ASN      ASP      CYS      GLN      GLU      GLY      HIS      ILE      LEU      LYS      MET      PHE      PRO      SER      THR      TRP      TYR      VAL
ALA     12140     2978     2844     4072     1389     2159     3375    15574     1840     5923     9204     2707     1584     4280     3864     5797     5006     1444     3710     9685
ARG         0      924     1306     2937      417     1025     2584     8030      815     1155     2287      905      387     1344     1223     2535     1971      596     1442     1789
ASN         0        0     2168     2603      440     1139     1987     7954      866     1188     2092     1826      429     1229     1419     2989     2398      488     1181     1668
ASP         0        0        0     2506      662     1352     2010    10369     1264     1775     2981     3627      597     1623     1862     4764     3747      559     1502     2747
CYS         0        0        0        0     3236      330      431     2653      377      697     1249      374      290      748      513      925      681      247      580     1039
GLN         0        0        0        0        0      816     1023     5595      628      926     1786     1165      346      997     1141     2145     1905      381      970     1527
GLU         0        0        0        0        0        0     1500     9584     1085     1466     2504     3104      507     1353     2041     3927     3374      500     1235     2197
GLY         0        0        0        0        0        0        0    14828     4180     9124    14384     9351     2836     7488     7544    12443    10790     2714     6866    11759
HIS         0        0        0        0        0        0        0        0      686      841     1546      834      321      852      902     1780     1304      377      860     1314
ILE         0        0        0        0        0        0        0        0        0     2780     4458     1196      737     2310     1329     2379     1635      743     1926     3343
LEU         0        0        0        0        0        0        0        0        0        0     7826     2076     1256     4217     2590     4129     3184     1382     3400     6528
LYS         0        0        0        0        0        0        0        0        0        0        0     1260      422     1319     1283     2791     2240      555     1625     1890
MET         0        0        0        0        0        0        0        0        0        0        0        0      350      810      518      917      696      300      639     1134
PHE         0        0        0        0        0        0        0        0        0        0        0        0        0     2422     1793     2469     1721      804     1883     3351
PRO         0        0        0        0        0        0        0        0        0        0        0        0        0        0     1744     2484     1785      819     1617     2250
SER         0        0        0        0        0        0        0        0        0        0        0        0        0        0        0     5446     4129      874     2108     3704
THR         0        0        0        0        0        0        0        0        0        0        0        0        0        0        0        0     3564      598     1642     2579
TRP         0        0        0        0        0        0        0        0        0        0        0        0        0        0        0        0        0      284      692     1107
TYR         0        0        0        0        0        0        0        0        0        0        0        0        0        0        0        0        0        0     1892     2732
VAL         0        0        0        0        0        0        0        0        0        0        0        0        0        0        0        0        0        0        0     5080
