# Supplementary material for: Residue contact-count potentials are as effective as residue-residue contact-type potentials for ranking protein decoys
Source: BMC Struct Biol. 2008 Dec 8;8:53. doi: 10.1186/1472-6807-8-53 (PMC2642821; doi:10.1186/1472-6807-8-53)
Supplement: Additional file 1 — The complete set of counts and scores for the contact-type and contact-count scoring matrices. The zipped tar archive contains four directories containing all the residue contact data that was used in the analysis, along with the resulting scores. All data within the archive is provided as tab-delimited flat-files in text format. [file 1472-6807-8-53-S1.gz › DataDump/ContactType/ObservedCounts1/counts.12.br.17.dat]

          ALA      ARG      ASN      ASP      CYS      GLN      GLU      GLY      HIS      ILE      LEU      LYS      MET      PHE      PRO      SER      THR      TRP      TYR      VAL
ALA    606520   315025   247940   337497    86971   217070   347320   494187   156753   433685   725010   288687   125859   311617   283015   370743   357723   113285   258642   554409
ARG         0   189270   137705   202187    51526   122285   218138   268898    89918   241461   412919   159930    69741   180012   166212   208223   194742    65793   149503   304547
ASN         0        0   148246   169615    43255   108121   164076   231923    74799   216209   319122   155880    60611   155740   134584   192883   179929    56976   137617   247026
ASP         0        0        0   217816    54904   136788   216645   302691   100080   271262   423501   206104    76085   196919   176894   237295   223190    73179   173125   326743
CYS         0        0        0        0    27028    37758    55817    78313    29123    73325   120191    50652    22603    56172    48201    66345    59367    19937    44852    88121
GLN         0        0        0        0        0    98490   138610   184914    63831   172569   288192   121765    51217   129296   115147   154941   144202    47931   109043   207984
GLU         0        0        0        0        0        0   247528   296933   102715   289818   468209   227342    78216   207659   182199   235918   222144    72087   176894   346563
GLY         0        0        0        0        0        0        0   457700   142828   374051   588496   254925   108360   271491   254732   336665   319555   103108   234020   474128
HIS         0        0        0        0        0        0        0        0    53118   124362   203851    82800    38316    96484    84408   111092   103427    36027    81389   152145
ILE         0        0        0        0        0        0        0        0        0   406302   587284   271796   104464   270687   212635   306930   288232    87636   221536   450732
LEU         0        0        0        0        0        0        0        0        0        0  1006722   399361   161706   425173   356345   480671   450436   143870   340035   711866
LYS         0        0        0        0        0        0        0        0        0        0        0   209134    69200   185255   152511   211795   197624    59883   158385   304644
MET         0        0        0        0        0        0        0        0        0        0        0        0    39776    77189    63913    86693    81535    27786    65121   121247
PHE         0        0        0        0        0        0        0        0        0        0        0        0        0   207048   163352   224730   206380    70634   168906   316676
PRO         0        0        0        0        0        0        0        0        0        0        0        0        0        0   160654   192872   183722    63366   141483   271483
SER         0        0        0        0        0        0        0        0        0        0        0        0        0        0        0   283448   256424    81580   190493   365881
THR         0        0        0        0        0        0        0        0        0        0        0        0        0        0        0        0   248204    75082   177182   353515
TRP         0        0        0        0        0        0        0        0        0        0        0        0        0        0        0        0        0    32432    62868   108317
TYR         0        0        0        0        0        0        0        0        0        0        0        0        0        0        0        0        0        0   147224   258252
VAL         0        0        0        0        0        0        0        0        0        0        0        0        0        0        0        0        0        0        0   564632
