# Supplementary material for: Residue contact-count potentials are as effective as residue-residue contact-type potentials for ranking protein decoys
Source: BMC Struct Biol. 2008 Dec 8;8:53. doi: 10.1186/1472-6807-8-53 (PMC2642821; doi:10.1186/1472-6807-8-53)
Supplement: Additional file 1 — The complete set of counts and scores for the contact-type and contact-count scoring matrices. The zipped tar archive contains four directories containing all the residue contact data that was used in the analysis, along with the resulting scores. All data within the archive is provided as tab-delimited flat-files in text format. [file 1472-6807-8-53-S1.gz › DataDump/ContactType/ObservedCounts1/counts.08.br.20.dat]

          ALA      ARG      ASN      ASP      CYS      GLN      GLU      GLY      HIS      ILE      LEU      LYS      MET      PHE      PRO      SER      THR      TRP      TYR      VAL
ALA    972852   527877   417195   571572   136307   367701   595511   810069   257421   670736  1136934   492468   200218   491595   474155   613107   585318   182098   414094   862217
ARG         0   325356   234407   340101    83697   211330   373460   450949   152781   390755   674740   281561   115824   294139   279390   351484   327005   108258   245207   495158
ASN         0        0   247644   288856    70270   185548   286087   384047   124549   353885   529703   271183   100987   256501   223607   323410   299178    94415   226988   404355
ASP         0        0        0   373930    91122   236926   384764   505939   167863   448981   709864   353695   128624   328825   298880   402112   377181   121620   287071   540912
CYS         0        0        0        0    38666    61542    94285   124497    45770   111264   184244    85016    34533    85627    77643   106074    94009    30970    69417   133347
GLN         0        0        0        0        0   171124   244449   312575   108295   282628   475969   213900    85073   212817   195127   264296   243595    79187   180268   341664
GLU         0        0        0        0        0        0   444164   510734   176428   484998   786299   394416   133972   349855   314565   409977   381334   121516   297277   578668
GLY         0        0        0        0        0        0        0   735292   231305   596989   952240   434895   175168   435788   418071   551041   520905   166877   379135   754045
HIS         0        0        0        0        0        0        0        0    84228   198513   329344   143672    61390   153604   139929   181781   169169    57697   130841   243353
ILE         0        0        0        0        0        0        0        0        0   599046   881380   448127   159367   408394   349402   494482   455018   136007   342722   668320
LEU         0        0        0        0        0        0        0        0        0        0  1521496   664008   251060   650093   588436   783801   720737   224332   530669  1074258
LYS         0        0        0        0        0        0        0        0        0        0        0   369270   118163   310201   261806   368212   339286   101364   266018   503619
MET         0        0        0        0        0        0        0        0        0        0        0        0    61990   118812   106194   141971   131531    43404   102297   186707
PHE         0        0        0        0        0        0        0        0        0        0        0        0        0   314802   268291   364467   330977   109681   262224   480470
PRO         0        0        0        0        0        0        0        0        0        0        0        0        0        0   263228   322757   305146   103787   230537   443074
SER         0        0        0        0        0        0        0        0        0        0        0        0        0        0        0   471560   423463   132722   310884   588812
THR         0        0        0        0        0        0        0        0        0        0        0        0        0        0        0        0   403334   122014   285690   557058
TRP         0        0        0        0        0        0        0        0        0        0        0        0        0        0        0        0        0    50832    99116   168035
TYR         0        0        0        0        0        0        0        0        0        0        0        0        0        0        0        0        0        0   233236   399305
VAL         0        0        0        0        0        0        0        0        0        0        0        0        0        0        0        0        0        0        0   838582
