# Supplementary material for: Residue contact-count potentials are as effective as residue-residue contact-type potentials for ranking protein decoys
Source: BMC Struct Biol. 2008 Dec 8;8:53. doi: 10.1186/1472-6807-8-53 (PMC2642821; doi:10.1186/1472-6807-8-53)
Supplement: Additional file 1 — The complete set of counts and scores for the contact-type and contact-count scoring matrices. The zipped tar archive contains four directories containing all the residue contact data that was used in the analysis, along with the resulting scores. All data within the archive is provided as tab-delimited flat-files in text format. [file 1472-6807-8-53-S1.gz › DataDump/ContactType/ObservedCounts1/counts.01.rr.05.dat]

          ALA      ARG      ASN      ASP      CYS      GLN      GLU      GLY      HIS      ILE      LEU      LYS      MET      PHE      PRO      SER      THR      TRP      TYR      VAL
ALA     11760     2729     2421     3532     1324     1986     3057     6915     1633     5702     8781     2426     1511     4013     3641     5409     4682     1358     3475     9389
ARG         0      732      916     2437      380      861     2194     2402      657     1050     2047      647      348     1066     1076     2216     1711      518     1145     1656
ASN         0        0     1784     2105      384      862     1339     2631      687      965     1795     1224      369     1034     1079     2539     2067      419      973     1391
ASP         0        0        0     1976      579     1067     1403     3491     1008     1421     2519     2913      509     1325     1565     4262     3332      475     1210     2269
CYS         0        0        0        0     3186      305      374     1139      333      644     1160      333      274      699      469      850      624      229      528      990
GLN         0        0        0        0        0      662      792     1654      493      843     1610      971      322      840     1034     1914     1730      332      778     1384
GLU         0        0        0        0        0        0     1016     2502      833     1287     2206     2535      445     1174     1769     3511     3013      427      957     1967
GLY         0        0        0        0        0        0        0     6426     1400     2746     4667     2333      988     2669     2515     4981     4120      928     2428     4196
HIS         0        0        0        0        0        0        0        0      536      759     1375      590      293      759      790     1550     1110      349      776     1194
ILE         0        0        0        0        0        0        0        0        0     2672     4229     1064      701     2173     1260     2179     1519      700     1812     3242
LEU         0        0        0        0        0        0        0        0        0        0     7274     1830     1159     3808     2414     3776     2894     1286     3091     6226
LYS         0        0        0        0        0        0        0        0        0        0        0      836      379     1068     1110     2398     1908      463     1192     1683
MET         0        0        0        0        0        0        0        0        0        0        0        0      344      739      484      849      643      287      570     1067
PHE         0        0        0        0        0        0        0        0        0        0        0        0        0     2276     1598     2259     1527      732     1735     3191
PRO         0        0        0        0        0        0        0        0        0        0        0        0        0        0     1578     2240     1636      741     1414     2138
SER         0        0        0        0        0        0        0        0        0        0        0        0        0        0        0     4956     3801      804     1876     3446
THR         0        0        0        0        0        0        0        0        0        0        0        0        0        0        0        0     3334      540     1416     2413
TRP         0        0        0        0        0        0        0        0        0        0        0        0        0        0        0        0        0      262      639     1065
TYR         0        0        0        0        0        0        0        0        0        0        0        0        0        0        0        0        0        0     1754     2595
VAL         0        0        0        0        0        0        0        0        0        0        0        0        0        0        0        0        0        0        0     4926
