# Supplementary material for: Residue contact-count potentials are as effective as residue-residue contact-type potentials for ranking protein decoys
Source: BMC Struct Biol. 2008 Dec 8;8:53. doi: 10.1186/1472-6807-8-53 (PMC2642821; doi:10.1186/1472-6807-8-53)
Supplement: Additional file 1 — The complete set of counts and scores for the contact-type and contact-count scoring matrices. The zipped tar archive contains four directories containing all the residue contact data that was used in the analysis, along with the resulting scores. All data within the archive is provided as tab-delimited flat-files in text format. [file 1472-6807-8-53-S1.gz › DataDump/ContactType/ObservedCounts1/counts.12.bb.10.dat]

          ALA      ARG      ASN      ASP      CYS      GLN      GLU      GLY      HIS      ILE      LEU      LYS      MET      PHE      PRO      SER      THR      TRP      TYR      VAL
ALA     56778    24927    19995    25280     8502    16825    25002    44806    12823    41026    65323    22188    11010    28245    24357    31331    30949     9643    23138    53648
ARG         0    12788    10688    17470     4498     8694    17283    23090     6794    18329    30235    10157     5154    14225    14219    16685    15517     5359    12403    24218
ASN         0        0    13992    13946     3841     8405    11657    21703     6315    15441    21896    12104     4462    11826    12233    16891    15668     4295    10880    18932
ASP         0        0        0    15286     4529     9395    12523    26351     8816    18054    26671    17853     5043    13496    14739    19671    17866     5181    12916    23254
CYS         0        0        0        0     4816     3101     4164     7841     2739     7249    11433     4031     2152     5564     4665     6191     5548     1885     4318     9208
GLN         0        0        0        0        0     6980     8845    15481     4716    12437    20091     8595     3651     9454     9849    12376    11569     3625     8475    15959
GLU         0        0        0        0        0        0    12974    22695     7802    19450    29750    18040     5111    13851    14212    17689    16751     4973    12585    24999
GLY         0        0        0        0        0        0        0    46312    12655    30544    45683    21530     9101    23053    24197    31714    29660     8728    20419    40899
HIS         0        0        0        0        0        0        0        0     4998     9818    15289     5888     2994     7896     7619     9966     9030     2999     6878    12442
ILE         0        0        0        0        0        0        0        0        0    45326    59938    19713     9778    25894    17511    23976    25027     7596    20864    50250
LEU         0        0        0        0        0        0        0        0        0        0    99304    27649    14322    38884    28937    36018    36274    12279    30393    73517
LYS         0        0        0        0        0        0        0        0        0        0        0    13162     4793    13337    12255    16503    15714     4456    12650    23638
MET         0        0        0        0        0        0        0        0        0        0        0        0     3514     7205     5396     6769     6749     2461     5783    11635
PHE         0        0        0        0        0        0        0        0        0        0        0        0        0    19726    14253    17899    17290     6224    15731    31022
PRO         0        0        0        0        0        0        0        0        0        0        0        0        0        0    15480    17533    16415     5878    13572    23157
SER         0        0        0        0        0        0        0        0        0        0        0        0        0        0        0    25096    22477     6733    15539    30134
THR         0        0        0        0        0        0        0        0        0        0        0        0        0        0        0        0    22546     6206    14673    31971
TRP         0        0        0        0        0        0        0        0        0        0        0        0        0        0        0        0        0     2690     5454     9527
TYR         0        0        0        0        0        0        0        0        0        0        0        0        0        0        0        0        0        0    12998    24848
VAL         0        0        0        0        0        0        0        0        0        0        0        0        0        0        0        0        0        0        0    64368
