# Supplementary material for: Residue contact-count potentials are as effective as residue-residue contact-type potentials for ranking protein decoys
Source: BMC Struct Biol. 2008 Dec 8;8:53. doi: 10.1186/1472-6807-8-53 (PMC2642821; doi:10.1186/1472-6807-8-53)
Supplement: Additional file 1 — The complete set of counts and scores for the contact-type and contact-count scoring matrices. The zipped tar archive contains four directories containing all the residue contact data that was used in the analysis, along with the resulting scores. All data within the archive is provided as tab-delimited flat-files in text format. [file 1472-6807-8-53-S1.gz › DataDump/ContactType/ObservedCounts1/counts.01.rr.14.dat]

          ALA      ARG      ASN      ASP      CYS      GLN      GLU      GLY      HIS      ILE      LEU      LYS      MET      PHE      PRO      SER      THR      TRP      TYR      VAL
ALA    253576   126447    96276   131463    35637    88129   140633   196690    61067   178940   303487   116649    50869   125974   110979   144807   140473    45448   104316   227109
ARG         0    74836    54210    82482    20115    49402    93363   105435    34735    96131   168740    63825    27404    71375    66342    81122    75566    26148    59906   119446
ASN         0        0    58210    66384    17074    43427    65211    88984    28547    84065   125629    62808    23089    60799    52464    74921    69888    22376    53737    94875
ASP         0        0        0    83198    21488    54655    85099   115929    39200   105858   167611    85912    29183    76817    69091    92214    86666    28874    68275   126611
CYS         0        0        0        0    12822    15008    21821    31799    11520    30183    49641    19620     9075    22954    19019    26236    23442     8049    18469    36426
GLN         0        0        0        0        0    41402    57798    72338    24891    69012   118594    50542    20225    51462    46195    61414    56820    19439    43789    82085
GLU         0        0        0        0        0        0   103704   115468    40338   116453   194542    99925    31085    82908    73458    92880    87265    29361    71431   137236
GLY         0        0        0        0        0        0        0   177638    55121   148522   235657   100369    42322   106850    98999   131009   124412    40815    92476   187549
HIS         0        0        0        0        0        0        0        0    22116    48618    80981    31826    14869    37697    32515    42978    39878    14097    32275    59043
ILE         0        0        0        0        0        0        0        0        0   171610   249559   109351    42604   112395    82828   119919   113625    35150    90804   188121
LEU         0        0        0        0        0        0        0        0        0        0   435538   164611    66850   178655   141751   190127   179609    58771   140830   299909
LYS         0        0        0        0        0        0        0        0        0        0        0    86590    27397    74867    62189    83759    78425    24184    64267   121585
MET         0        0        0        0        0        0        0        0        0        0        0        0    16536    31577    24566    33680    31880    11012    26195    49094
PHE         0        0        0        0        0        0        0        0        0        0        0        0        0    85414    64190    87525    80867    28714    68861   129639
PRO         0        0        0        0        0        0        0        0        0        0        0        0        0        0    64634    75584    71611    25358    56659   105494
SER         0        0        0        0        0        0        0        0        0        0        0        0        0        0        0   110614    99059    31966    74881   141935
THR         0        0        0        0        0        0        0        0        0        0        0        0        0        0        0        0    96520    29434    69464   138793
TRP         0        0        0        0        0        0        0        0        0        0        0        0        0        0        0        0        0    13128    25175    43274
TYR         0        0        0        0        0        0        0        0        0        0        0        0        0        0        0        0        0        0    59468   105259
VAL         0        0        0        0        0        0        0        0        0        0        0        0        0        0        0        0        0        0        0   235446
