# Supplementary material for: Residue contact-count potentials are as effective as residue-residue contact-type potentials for ranking protein decoys
Source: BMC Struct Biol. 2008 Dec 8;8:53. doi: 10.1186/1472-6807-8-53 (PMC2642821; doi:10.1186/1472-6807-8-53)
Supplement: Additional file 1 — The complete set of counts and scores for the contact-type and contact-count scoring matrices. The zipped tar archive contains four directories containing all the residue contact data that was used in the analysis, along with the resulting scores. All data within the archive is provided as tab-delimited flat-files in text format. [file 1472-6807-8-53-S1.gz › DataDump/ContactType/ObservedCounts1/counts.05.rr.05.dat]

          ALA      ARG      ASN      ASP      CYS      GLN      GLU      GLY      HIS      ILE      LEU      LYS      MET      PHE      PRO      SER      THR      TRP      TYR      VAL
ALA     10248     2158     1703     2158     1079     1494     2194     5024     1249     4966     7011     1878     1251     3399     2980     3754     3466     1161     2998     8376
ARG         0      484      583     1397      297      577     1406     1546      472      824     1339      427      231      834      844     1422     1135      401      877     1335
ASN         0        0     1214     1163      286      504      710     1951      471      673     1053      695      246      736      895     1580     1267      299      702      998
ASP         0        0        0      970      365      516      608     2156      616      895     1231     1454      280      757     1128     2123     1671      283      680     1437
CYS         0        0        0        0     2744      213      252      803      240      516      828      235      216      564      387      649      475      185      421      833
GLN         0        0        0        0        0      400      433     1007      330      611      879      597      191      588      725     1026      896      247      569     1054
GLU         0        0        0        0        0        0      462     1446      545      934     1180     1531      251      774     1012     1531     1275      300      630     1447
GLY         0        0        0        0        0        0        0     5298     1029     1976     2750     1488      649     1934     2174     3414     2812      702     1843     3219
HIS         0        0        0        0        0        0        0        0      394      572      901      424      213      578      643     1060      777      268      586      937
ILE         0        0        0        0        0        0        0        0        0     2386     3242      814      564     1780     1025     1613     1116      592     1524     2904
LEU         0        0        0        0        0        0        0        0        0        0     4892     1113      824     2777     1814     2415     1882      986     2280     4931
LYS         0        0        0        0        0        0        0        0        0        0        0      534      258      806      806     1403     1079      359      944     1334
MET         0        0        0        0        0        0        0        0        0        0        0        0      250      554      382      603      443      236      470      868
PHE         0        0        0        0        0        0        0        0        0        0        0        0        0     1876     1338     1560     1094      587     1410     2675
PRO         0        0        0        0        0        0        0        0        0        0        0        0        0        0     1462     1650     1224      589     1192     1724
SER         0        0        0        0        0        0        0        0        0        0        0        0        0        0        0     3230     2583      582     1267     2670
THR         0        0        0        0        0        0        0        0        0        0        0        0        0        0        0        0     2402      378     1009     1898
TRP         0        0        0        0        0        0        0        0        0        0        0        0        0        0        0        0        0      220      524      920
TYR         0        0        0        0        0        0        0        0        0        0        0        0        0        0        0        0        0        0     1408     2224
VAL         0        0        0        0        0        0        0        0        0        0        0        0        0        0        0        0        0        0        0     4458
