# Supplementary material for: Residue contact-count potentials are as effective as residue-residue contact-type potentials for ranking protein decoys
Source: BMC Struct Biol. 2008 Dec 8;8:53. doi: 10.1186/1472-6807-8-53 (PMC2642821; doi:10.1186/1472-6807-8-53)
Supplement: Additional file 1 — The complete set of counts and scores for the contact-type and contact-count scoring matrices. The zipped tar archive contains four directories containing all the residue contact data that was used in the analysis, along with the resulting scores. All data within the archive is provided as tab-delimited flat-files in text format. [file 1472-6807-8-53-S1.gz › DataDump/ContactType/ObservedCounts1/counts.12.bb.12.dat]

          ALA      ARG      ASN      ASP      CYS      GLN      GLU      GLY      HIS      ILE      LEU      LYS      MET      PHE      PRO      SER      THR      TRP      TYR      VAL
ALA    107780    51026    40010    53244    15903    34682    53613    83744    25979    81138   131477    45902    21744    54522    47701    61480    61217    19110    45332   103958
ARG         0    28438    22226    34724     8844    18748    36116    44498    14264    40626    68875    23333    11355    29699    28545    33734    32109    10741    25403    51569
ASN         0        0    26228    27465     7585    17301    25138    40263    12473    34840    50338    24767     9655    25033    23379    32624    30616     9070    22465    40766
ASP         0        0        0    33354     9195    20609    30245    50468    16983    42751    64859    34783    11593    30351    29649    38793    36459    11430    28023    52674
CYS         0        0        0        0     6816     6399     8780    14299     5206    14067    22269     8246     4204    10472     8727    11904    10795     3614     8281    17288
GLN         0        0        0        0        0    15058    20229    30008    10164    28082    46598    18536     8101    20647    19634    24803    23628     7761    17799    34345
GLU         0        0        0        0        0        0    33412    45951    16306    45546    72412    37224    11894    31496    29350    36253    35162    11031    28189    55546
GLY         0        0        0        0        0        0        0    81250    24204    62828    95736    41428    17904    44966    44538    58383    55415    16721    39210    81056
HIS         0        0        0        0        0        0        0        0     9464    20918    33700    12593     6305    16111    14682    19149    17743     6096    13944    26054
ILE         0        0        0        0        0        0        0        0        0    85414   118195    44470    19765    52271    35695    51649    51486    15994    41318    93671
LEU         0        0        0        0        0        0        0        0        0        0   201044    64319    29716    80542    59677    78729    77205    25916    62329   141204
LYS         0        0        0        0        0        0        0        0        0        0        0    30400    10680    29198    25328    33722    32301     9354    25902    50914
MET         0        0        0        0        0        0        0        0        0        0        0        0     7306    14260    10667    14106    13758     4879    11524    22902
PHE         0        0        0        0        0        0        0        0        0        0        0        0        0    38884    27764    37122    35232    12684    30674    61105
PRO         0        0        0        0        0        0        0        0        0        0        0        0        0        0    29230    33303    31662    11233    25504    46662
SER         0        0        0        0        0        0        0        0        0        0        0        0        0        0        0    48486    44017    13464    31663    62650
THR         0        0        0        0        0        0        0        0        0        0        0        0        0        0        0        0    43856    12767    30238    64192
TRP         0        0        0        0        0        0        0        0        0        0        0        0        0        0        0        0        0     5456    11038    19740
TYR         0        0        0        0        0        0        0        0        0        0        0        0        0        0        0        0        0        0    26114    48610
VAL         0        0        0        0        0        0        0        0        0        0        0        0        0        0        0        0        0        0        0   118512
