# Supplementary material for: Residue contact-count potentials are as effective as residue-residue contact-type potentials for ranking protein decoys
Source: BMC Struct Biol. 2008 Dec 8;8:53. doi: 10.1186/1472-6807-8-53 (PMC2642821; doi:10.1186/1472-6807-8-53)
Supplement: Additional file 1 — The complete set of counts and scores for the contact-type and contact-count scoring matrices. The zipped tar archive contains four directories containing all the residue contact data that was used in the analysis, along with the resulting scores. All data within the archive is provided as tab-delimited flat-files in text format. [file 1472-6807-8-53-S1.gz › DataDump/ContactType/ObservedCounts1/counts.08.br.12.dat]

          ALA      ARG      ASN      ASP      CYS      GLN      GLU      GLY      HIS      ILE      LEU      LYS      MET      PHE      PRO      SER      THR      TRP      TYR      VAL
ALA    232710   107698    83811   110536    35027    73517   112342   179057    55558   179366   291168    96394    47675   120937   101597   130044   130020    42428    99714   229580
ARG         0    59166    46194    72630    18763    39536    76418    93426    30150    87029   147755    48047    24080    64187    60007    70430    66853    23365    54646   110749
ASN         0        0    53890    56824    16024    35941    51584    83364    25941    73546   106852    50822    20304    53404    48613    67425    63495    19413    47896    86038
ASP         0        0        0    67944    19360    42731    62581   104151    35643    90183   137205    72045    24408    64229    61139    79645    75349    24297    59543   110493
CYS         0        0        0        0    15340    13625    18642    30924    11374    31408    49924    17413     9259    23601    18693    25356    23042     8132    18477    38387
GLN         0        0        0        0        0    31476    42224    63008    21314    60364   100101    38567    17218    44516    41189    51736    49548    16814    38508    74092
GLU         0        0        0        0        0        0    68916    95074    34396    97467   154970    77771    25058    67510    61512    74923    72915    23975    60878   118806
GLY         0        0        0        0        0        0        0   169696    51326   136839   208952    85724    38765    97880    92936   121960   116216    36593    85249   175508
HIS         0        0        0        0        0        0        0        0    20422    45450    73176    26106    13652    34975    30570    40399    37264    13227    30569    55988
ILE         0        0        0        0        0        0        0        0        0   193164   267682    94781    44133   118941    76609   110499   111481    36188    93315   210196
LEU         0        0        0        0        0        0        0        0        0        0   453734   136525    66462   182854   128708   168653   167658    59240   139742   319743
LYS         0        0        0        0        0        0        0        0        0        0        0    62558    22560    62224    52774    69347    66575    20021    55394   108308
MET         0        0        0        0        0        0        0        0        0        0        0        0    16220    32047    22877    30181    29770    10979    25702    50712
PHE         0        0        0        0        0        0        0        0        0        0        0        0        0    88714    59358    79672    76413    28767    69313   136878
PRO         0        0        0        0        0        0        0        0        0        0        0        0        0        0    61026    69491    66212    24207    54816    99768
SER         0        0        0        0        0        0        0        0        0        0        0        0        0        0        0   100426    91563    29214    68198   134012
THR         0        0        0        0        0        0        0        0        0        0        0        0        0        0        0        0    91252    27799    65464   138506
TRP         0        0        0        0        0        0        0        0        0        0        0        0        0        0        0        0        0    12692    24859    44399
TYR         0        0        0        0        0        0        0        0        0        0        0        0        0        0        0        0        0        0    58404   108508
VAL         0        0        0        0        0        0        0        0        0        0        0        0        0        0        0        0        0        0        0   265322
