# Supplementary material for: Residue contact-count potentials are as effective as residue-residue contact-type potentials for ranking protein decoys
Source: BMC Struct Biol. 2008 Dec 8;8:53. doi: 10.1186/1472-6807-8-53 (PMC2642821; doi:10.1186/1472-6807-8-53)
Supplement: Additional file 1 — The complete set of counts and scores for the contact-type and contact-count scoring matrices. The zipped tar archive contains four directories containing all the residue contact data that was used in the analysis, along with the resulting scores. All data within the archive is provided as tab-delimited flat-files in text format. [file 1472-6807-8-53-S1.gz › DataDump/ContactType/ObservedCounts1/counts.01.rr.07.dat]

          ALA      ARG      ASN      ASP      CYS      GLN      GLU      GLY      HIS      ILE      LEU      LYS      MET      PHE      PRO      SER      THR      TRP      TYR      VAL
ALA     37546    15145    11514    15055     5041    10898    16832    26814     7173    27539    46709    13337     7022    17004    12186    17870    17639     5656    14004    33989
ARG         0     7926     6841    13323     2366     6449    15797    14505     4021    10296    18700     6298     3079     7596     6416    10084     9193     3264     7540    13127
ASN         0        0     9256    10079     2055     5993     9124    12962     3549     8271    12240     8074     2518     6252     5796    10619     9693     2451     5872     9647
ASP         0        0        0     9724     2347     7256     9107    15720     5496     9261    14594    14198     2842     7032     6735    14408    12473     2680     6681    11648
CYS         0        0        0        0     4918     1663     2221     4599     1605     4639     7551     2107     1312     3352     2251     3259     2874     1125     2652     5717
GLN         0        0        0        0        0     5878     7873     9818     2928     7452    13531     6889     2373     5533     5043     8271     7791     2259     5158     9082
GLU         0        0        0        0        0        0    11580    15110     5083    11319    19292    17754     3228     7778     7550    13290    11877     2969     6988    13740
GLY         0        0        0        0        0        0        0    27914     7223    17909    28392    13978     5562    13705    12391    18836    17379     5162    12254    23226
HIS         0        0        0        0        0        0        0        0     3074     5403     9019     3313     1712     4274     3620     5846     5091     1718     3942     6774
ILE         0        0        0        0        0        0        0        0        0    30448    40440    11091     6173    15916     8926    12700    14109     4631    13255    34489
LEU         0        0        0        0        0        0        0        0        0        0    70272    16896     9592    25408    15215    20326    21154     8078    20697    50377
LYS         0        0        0        0        0        0        0        0        0        0        0     8410     2850     7365     5618    10732     9915     2819     8016    12800
MET         0        0        0        0        0        0        0        0        0        0        0        0     2336     4528     2707     3677     3788     1516     3710     7236
PHE         0        0        0        0        0        0        0        0        0        0        0        0        0    11756     7601     9711     8853     3612     9268    18550
PRO         0        0        0        0        0        0        0        0        0        0        0        0        0        0     6534     8559     8233     3304     7152    11826
SER         0        0        0        0        0        0        0        0        0        0        0        0        0        0        0    15306    13383     3512     8481    15579
THR         0        0        0        0        0        0        0        0        0        0        0        0        0        0        0        0    13862     3054     7813    17845
TRP         0        0        0        0        0        0        0        0        0        0        0        0        0        0        0        0        0     1470     3159     5707
TYR         0        0        0        0        0        0        0        0        0        0        0        0        0        0        0        0        0        0     8116    15207
VAL         0        0        0        0        0        0        0        0        0        0        0        0        0        0        0        0        0        0        0    44552
