# Supplementary material for: Residue contact-count potentials are as effective as residue-residue contact-type potentials for ranking protein decoys
Source: BMC Struct Biol. 2008 Dec 8;8:53. doi: 10.1186/1472-6807-8-53 (PMC2642821; doi:10.1186/1472-6807-8-53)
Supplement: Additional file 1 — The complete set of counts and scores for the contact-type and contact-count scoring matrices. The zipped tar archive contains four directories containing all the residue contact data that was used in the analysis, along with the resulting scores. All data within the archive is provided as tab-delimited flat-files in text format. [file 1472-6807-8-53-S1.gz › DataDump/ContactType/ObservedCounts1/counts.00.bb.08.dat]

          ALA      ARG      ASN      ASP      CYS      GLN      GLU      GLY      HIS      ILE      LEU      LYS      MET      PHE      PRO      SER      THR      TRP      TYR      VAL
ALA     67160    32915    24337    32894     8703    23281    37840    47756    14205    43427    73927    31707    11931    28369    27227    35596    34579    10166    24166    56273
ARG         0    18930    14563    23372     4933    13646    28357    27287     8611    22813    40356    16973     6509    16893    16174    21089    19076     6547    15289    28778
ASN         0        0    16964    18628     4356    11994    18241    24651     7228    19568    29082    18055     5399    14474    14626    20629    18842     5522    12823    22088
ASP         0        0        0    20816     5282    14292    21935    31062    10241    24985    38643    25951     6823    18518    18929    26258    23499     6690    15913    29878
CYS         0        0        0        0     5410     3584     5238     7940     2882     6965    11213     4739     2037     5230     4780     6503     5603     1870     4428     8741
GLN         0        0        0        0        0    12218    16582    18510     6128    16198    29047    14847     4901    11959    12376    16391    14972     4878    10787    19850
GLU         0        0        0        0        0        0    28740    30310    10128    28132    47493    32984     7573    19358    19742    25156    23224     7025    16532    33571
GLY         0        0        0        0        0        0        0    47362    13524    32443    51446    28754     9737    24644    26205    35866    32673     9393    21940    41230
HIS         0        0        0        0        0        0        0        0     6408    10660    17804     7806     3238     8353     8614    10873    10012     3264     7411    13028
ILE         0        0        0        0        0        0        0        0        0    38440    52882    26725     8883    22839    19277    27295    26689     7250    20003    45272
LEU         0        0        0        0        0        0        0        0        0        0    93028    41663    14162    36146    33231    43945    41001    12093    30990    67412
LYS         0        0        0        0        0        0        0        0        0        0        0    23706     6903    18005    16204    23141    21258     6451    16951    30735
MET         0        0        0        0        0        0        0        0        0        0        0        0     3574     6643     5799     7646     7295     2259     5697    10919
PHE         0        0        0        0        0        0        0        0        0        0        0        0        0    17334    15485    20655    18549     5842    14873    28210
PRO         0        0        0        0        0        0        0        0        0        0        0        0        0        0    16844    20782    19500     6078    13980    25541
SER         0        0        0        0        0        0        0        0        0        0        0        0        0        0        0    30222    26049     7488    17707    33177
THR         0        0        0        0        0        0        0        0        0        0        0        0        0        0        0        0    25630     6694    15849    34007
TRP         0        0        0        0        0        0        0        0        0        0        0        0        0        0        0        0        0     2558     5320     9286
TYR         0        0        0        0        0        0        0        0        0        0        0        0        0        0        0        0        0        0    13734    24173
VAL         0        0        0        0        0        0        0        0        0        0        0        0        0        0        0        0        0        0        0    61438
