# Supplementary material for: Residue contact-count potentials are as effective as residue-residue contact-type potentials for ranking protein decoys
Source: BMC Struct Biol. 2008 Dec 8;8:53. doi: 10.1186/1472-6807-8-53 (PMC2642821; doi:10.1186/1472-6807-8-53)
Supplement: Additional file 1 — The complete set of counts and scores for the contact-type and contact-count scoring matrices. The zipped tar archive contains four directories containing all the residue contact data that was used in the analysis, along with the resulting scores. All data within the archive is provided as tab-delimited flat-files in text format. [file 1472-6807-8-53-S1.gz › DataDump/ContactType/ObservedCounts1/counts.05.bb.13.dat]

          ALA      ARG      ASN      ASP      CYS      GLN      GLU      GLY      HIS      ILE      LEU      LYS      MET      PHE      PRO      SER      THR      TRP      TYR      VAL
ALA    170844    85240    65029    88230    24281    58904    93138   129463    41324   123973   207084    78170    34398    85514    75815    98261    96563    30409    70951   158139
ARG         0    49872    36603    56298    13934    32843    62166    69447    23391    66081   114566    42026    18620    48478    45328    54983    51869    17636    40772    83113
ASN         0        0    39744    43998    11750    28797    42846    60085    19341    56387    83427    41550    15590    40185    35575    50893    47604    14631    35849    64087
ASP         0        0        0    55142    14511    35702    54624    76925    26452    70428   110017    57213    19435    50190    46269    61583    58091    18702    45144    84635
CYS         0        0        0        0     9602    10356    14677    21197     7902    20956    33842    13483     6290    15691    13361    18196    16453     5485    12654    25456
GLN         0        0        0        0        0    27036    37200    47607    16622    46546    78878    33003    13584    34305    31375    40908    38480    12848    29391    56309
GLU         0        0        0        0        0        0    64808    74597    27126    77753   127362    65237    20453    54183    48275    61350    58586    19082    47367    92520
GLY         0        0        0        0        0        0        0   117044    36340    95844   150119    65352    27524    68223    65548    86933    82638    25956    59833   121720
HIS         0        0        0        0        0        0        0        0    14492    32929    54297    21136     9929    25123    22232    29396    27233     9412    21703    40212
ILE         0        0        0        0        0        0        0        0        0   124366   176592    74303    29679    78386    56085    81295    79177    24265    63116   135991
LEU         0        0        0        0        0        0        0        0        0        0   304016   109562    45799   122700    95549   127257   123042    40674    96516   212903
LYS         0        0        0        0        0        0        0        0        0        0        0    55928    18374    49467    41147    56094    53037    15988    43077    83417
MET         0        0        0        0        0        0        0        0        0        0        0        0    11182    21630    16810    22632    21810     7557    17821    34388
PHE         0        0        0        0        0        0        0        0        0        0        0        0        0    58274    43193    58485    55018    19454    47146    90491
PRO         0        0        0        0        0        0        0        0        0        0        0        0        0        0    43388    50823    48609    17286    39121    72169
SER         0        0        0        0        0        0        0        0        0        0        0        0        0        0        0    74740    67776    21419    50126    97229
THR         0        0        0        0        0        0        0        0        0        0        0        0        0        0        0        0    66872    20095    47448    97676
TRP         0        0        0        0        0        0        0        0        0        0        0        0        0        0        0        0        0     8692    17103    29953
TYR         0        0        0        0        0        0        0        0        0        0        0        0        0        0        0        0        0        0    40324    73192
VAL         0        0        0        0        0        0        0        0        0        0        0        0        0        0        0        0        0        0        0   171016
