# Supplementary material for: Residue contact-count potentials are as effective as residue-residue contact-type potentials for ranking protein decoys
Source: BMC Struct Biol. 2008 Dec 8;8:53. doi: 10.1186/1472-6807-8-53 (PMC2642821; doi:10.1186/1472-6807-8-53)
Supplement: Additional file 1 — The complete set of counts and scores for the contact-type and contact-count scoring matrices. The zipped tar archive contains four directories containing all the residue contact data that was used in the analysis, along with the resulting scores. All data within the archive is provided as tab-delimited flat-files in text format. [file 1472-6807-8-53-S1.gz › DataDump/ContactType/ObservedCounts1/counts.05.br.10.dat]

          ALA      ARG      ASN      ASP      CYS      GLN      GLU      GLY      HIS      ILE      LEU      LYS      MET      PHE      PRO      SER      THR      TRP      TYR      VAL
ALA    146452    63699    49157    63527    21578    43489    65191   107466    32304   106764   172222    56634    28263    73067    59948    77605    77102    25599    60028   138646
ARG         0    32928    26556    44275    11113    22662    45945    54341    17130    47869    81092    26456    13242    36435    34510    41536    38925    13953    32176    61968
ASN         0        0    32460    33120     9532    20937    29098    49549    15077    38637    56204    29302    11162    29269    28356    40166    37029    10905    27171    46479
ASP         0        0        0    36782    11221    24006    32114    60181    21205    45802    69391    44370    12836    33849    34531    46738    42977    13383    33265    58267
CYS         0        0        0        0    12324     7894    10671    19070     6862    18693    29638    10211     5454    14433    11225    15261    13723     5056    11400    23266
GLN         0        0        0        0        0    18254    23431    36839    11898    32647    54443    21965     9680    24683    23861    30772    28879     9794    22284    41376
GLU         0        0        0        0        0        0    35352    53098    19624    51231    81042    47439    13350    36453    34402    43868    41540    13554    33570    64131
GLY         0        0        0        0        0        0        0   103908    29627    74015   113168    50093    21914    55384    54991    72567    68246    21189    49412    98334
HIS         0        0        0        0        0        0        0        0    12292    24921    39853    14586     7679    19830    17620    23932    21704     7762    17695    31030
ILE         0        0        0        0        0        0        0        0        0   118636   163604    51479    25871    70392    42325    60439    62438    20570    55585   127765
LEU         0        0        0        0        0        0        0        0        0        0   277704    73813    38753   106708    72175    91772    93305    33925    82036   193700
LYS         0        0        0        0        0        0        0        0        0        0        0    33726    12458    34635    29487    40771    38767    11766    32764    60616
MET         0        0        0        0        0        0        0        0        0        0        0        0     9476    18832    13255    17146    16866     6498    15349    30277
PHE         0        0        0        0        0        0        0        0        0        0        0        0        0    52932    34810    45001    43801    16935    41752    82596
PRO         0        0        0        0        0        0        0        0        0        0        0        0        0        0    36028    40765    38386    14769    33229    55837
SER         0        0        0        0        0        0        0        0        0        0        0        0        0        0        0    60360    54328    17137    39455    75428
THR         0        0        0        0        0        0        0        0        0        0        0        0        0        0        0        0    54326    15896    37620    79132
TRP         0        0        0        0        0        0        0        0        0        0        0        0        0        0        0        0        0     7530    14673    25705
TYR         0        0        0        0        0        0        0        0        0        0        0        0        0        0        0        0        0        0    34924    65160
VAL         0        0        0        0        0        0        0        0        0        0        0        0        0        0        0        0        0        0        0   162730
