# Supplementary material for: Residue contact-count potentials are as effective as residue-residue contact-type potentials for ranking protein decoys
Source: BMC Struct Biol. 2008 Dec 8;8:53. doi: 10.1186/1472-6807-8-53 (PMC2642821; doi:10.1186/1472-6807-8-53)
Supplement: Additional file 1 — The complete set of counts and scores for the contact-type and contact-count scoring matrices. The zipped tar archive contains four directories containing all the residue contact data that was used in the analysis, along with the resulting scores. All data within the archive is provided as tab-delimited flat-files in text format. [file 1472-6807-8-53-S1.gz › DataDump/ContactType/ObservedCounts1/counts.05.br.09.dat]

          ALA      ARG      ASN      ASP      CYS      GLN      GLU      GLY      HIS      ILE      LEU      LYS      MET      PHE      PRO      SER      THR      TRP      TYR      VAL
ALA     93132    38376    30351    37658    14035    26162    37552    69250    20387    69407   111304    33685    18188    48580    38671    48510    48624    16259    38975    90756
ARG         0    18672    16271    27927     7005    13325    27842    34577    10471    28787    47957    14500     7899    22970    21684    25812    23744     8946    20442    37979
ASN         0        0    21638    21189     6133    12944    17478    33210     9718    23106    32682    17984     6826    18256    18844    26188    23990     6788    16668    28304
ASP         0        0        0    21550     7094    14052    16925    38781    13866    26296    38911    28093     7508    20325    22007    29954    26900     7850    19553    34220
CYS         0        0        0        0    10102     4931     6460    12574     4641    12390    19718     6411     3633     9662     7550     9923     8891     3342     7518    15615
GLN         0        0        0        0        0    10696    13049    23268     7260    19432    31608    12846     5672    15177    15464    18975    18010     5911    13815    25262
GLU         0        0        0        0        0        0    16962    32674    12057    29333    44774    28795     7630    21473    21602    26790    25220     7939    19639    38004
GLY         0        0        0        0        0        0        0    71484    19608    45989    68926    32086    14024    36200    37070    48408    44677    13687    32093    61996
HIS         0        0        0        0        0        0        0        0     8286    15639    24426     8721     4847    12775    11775    15641    14171     4895    11358    19681
ILE         0        0        0        0        0        0        0        0        0    81796   109719    30201    16584    45359    27048    37118    40193    12968    36384    89560
LEU         0        0        0        0        0        0        0        0        0        0   181474    42794    24376    69209    46512    55779    58679    21662    53388   134553
LYS         0        0        0        0        0        0        0        0        0        0        0    18018     7334    21404    18195    25048    23789     7434    20993    36783
MET         0        0        0        0        0        0        0        0        0        0        0        0     6082    12340     8726    10588    10532     4190    10042    19708
PHE         0        0        0        0        0        0        0        0        0        0        0        0        0    35122    23009    28604    27887    11065    27599    53966
PRO         0        0        0        0        0        0        0        0        0        0        0        0        0        0    24518    27103    25470     9905    22282    36046
SER         0        0        0        0        0        0        0        0        0        0        0        0        0        0        0    39072    34853    10969    24917    47200
THR         0        0        0        0        0        0        0        0        0        0        0        0        0        0        0        0    35230     9932    23596    51581
TRP         0        0        0        0        0        0        0        0        0        0        0        0        0        0        0        0        0     4730     9449    16267
TYR         0        0        0        0        0        0        0        0        0        0        0        0        0        0        0        0        0        0    23036    43200
VAL         0        0        0        0        0        0        0        0        0        0        0        0        0        0        0        0        0        0        0   113326
