# Supplementary material for: Residue contact-count potentials are as effective as residue-residue contact-type potentials for ranking protein decoys
Source: BMC Struct Biol. 2008 Dec 8;8:53. doi: 10.1186/1472-6807-8-53 (PMC2642821; doi:10.1186/1472-6807-8-53)
Supplement: Additional file 1 — The complete set of counts and scores for the contact-type and contact-count scoring matrices. The zipped tar archive contains four directories containing all the residue contact data that was used in the analysis, along with the resulting scores. All data within the archive is provided as tab-delimited flat-files in text format. [file 1472-6807-8-53-S1.gz › DataDump/ContactType/ObservedCounts1/counts.01.br.07.dat]

          ALA      ARG      ASN      ASP      CYS      GLN      GLU      GLY      HIS      ILE      LEU      LYS      MET      PHE      PRO      SER      THR      TRP      TYR      VAL
ALA     87834    39201    27769    36588    11267    27446    44318    56056    16918    58919    98671    35614    15238    36401    28520    41719    41519    12825    30861    76538
ARG         0    20734    16025    27802     5699    15481    34460    30618     9533    26444    47705    17282     7638    19144    15352    23510    21709     7761    17715    33465
ASN         0        0    19786    21632     4924    13562    20217    27129     7884    21177    31774    19284     6071    15611    13278    23110    21270     5905    14023    23973
ASP         0        0        0    21524     5776    16350    21623    33674    11618    25873    41152    29985     7455    18824    16036    30904    27451     6725    16409    31705
CYS         0        0        0        0     9324     4191     5965     9407     3441     9074    14577     5438     2589     6682     5024     7502     6529     2359     5533    11562
GLN         0        0        0        0        0    13864    18706    20630     6745    19332    34719    16675     5789    13970    11791    18601    17523     5570    12453    23409
GLU         0        0        0        0        0        0    29304    32790    11304    31793    55127    38336     8779    21823    17930    29076    26941     7798    18503    37952
GLY         0        0        0        0        0        0        0    55828    15139    37467    59272    30460    11429    28365    27548    39893    36914    10788    25228    49022
HIS         0        0        0        0        0        0        0        0     6790    12560    20721     8314     3808     9660     8258    12318    11181     3797     8699    15780
ILE         0        0        0        0        0        0        0        0        0    51454    70789    30063    11783    29848    19666    31689    31383     9386    26045    61091
LEU         0        0        0        0        0        0        0        0        0        0   124610    46992    18483    46757    33883    49955    47713    15498    40127    89542
LYS         0        0        0        0        0        0        0        0        0        0        0    23336     7639    20372    14294    25080    23333     7337    19827    34341
MET         0        0        0        0        0        0        0        0        0        0        0        0     4698     8736     6109     8842     8634     3006     7395    14378
PHE         0        0        0        0        0        0        0        0        0        0        0        0        0    22626    16527    23240    20904     7322    18795    36532
PRO         0        0        0        0        0        0        0        0        0        0        0        0        0        0    15500    19762    18971     6946    15165    26968
SER         0        0        0        0        0        0        0        0        0        0        0        0        0        0        0    33062    29588     8354    20073    38470
THR         0        0        0        0        0        0        0        0        0        0        0        0        0        0        0        0    30284     7290    18192    40626
TRP         0        0        0        0        0        0        0        0        0        0        0        0        0        0        0        0        0     3164     6678    12011
TYR         0        0        0        0        0        0        0        0        0        0        0        0        0        0        0        0        0        0    17278    31134
VAL         0        0        0        0        0        0        0        0        0        0        0        0        0        0        0        0        0        0        0    84618
