# Supplementary material for: Residue contact-count potentials are as effective as residue-residue contact-type potentials for ranking protein decoys
Source: BMC Struct Biol. 2008 Dec 8;8:53. doi: 10.1186/1472-6807-8-53 (PMC2642821; doi:10.1186/1472-6807-8-53)
Supplement: Additional file 1 — The complete set of counts and scores for the contact-type and contact-count scoring matrices. The zipped tar archive contains four directories containing all the residue contact data that was used in the analysis, along with the resulting scores. All data within the archive is provided as tab-delimited flat-files in text format. [file 1472-6807-8-53-S1.gz › DataDump/ContactType/ObservedCounts1/counts.10.br.13.dat]

          ALA      ARG      ASN      ASP      CYS      GLN      GLU      GLY      HIS      ILE      LEU      LYS      MET      PHE      PRO      SER      THR      TRP      TYR      VAL
ALA    286058   136058   106123   141890    42597    93095   144240   223963    69736   216664   356009   121893    59365   149444   126623   163071   161712    52488   122744   275748
ARG         0    76448    58748    90333    23431    50405    95450   117755    38408   109521   187221    63040    30660    80993    74754    89185    84480    29262    68157   137525
ASN         0        0    66680    72216    19741    45795    66949   104696    32751    94182   137406    64882    26089    67989    60579    84575    79542    24676    60403   108720
ASP         0        0        0    88972    24255    55419    83343   132615    44706   116229   178687    89783    31731    83334    77409   101367    95595    31244    75728   140752
CYS         0        0        0        0    16764    17130    23801    37721    13835    37742    60747    21947    11262    28208    22781    31099    28342     9832    22276    45752
GLN         0        0        0        0        0    40636    55068    79935    27259    76748   127678    49550    22149    56791    51487    65442    62216    21168    48483    92691
GLU         0        0        0        0        0        0    93388   123168    43713   124796   200493    97661    32871    87519    78122    96591    93026    30798    77014   149732
GLY         0        0        0        0        0        0        0   211592    64553   171300   264765   108633    48838   123051   116052   152304   144878    46314   106670   218283
HIS         0        0        0        0        0        0        0        0    25508    57172    92612    33693    17325    44037    38169    50421    46360    16443    37838    69781
ILE         0        0        0        0        0        0        0        0        0   226412   318367   119839    53626   142385    95402   138918   137295    43849   112046   246498
LEU         0        0        0        0        0        0        0        0        0        0   544064   174631    81233   220781   160978   214320   209202    72083   170165   380085
LYS         0        0        0        0        0        0        0        0        0        0        0    81912    29124    79742    66622    88238    84139    25400    69507   135081
MET         0        0        0        0        0        0        0        0        0        0        0        0    19892    39095    28597    38409    37417    13509    31474    61219
PHE         0        0        0        0        0        0        0        0        0        0        0        0        0   107136    74082   100839    95477    35237    84172   163911
PRO         0        0        0        0        0        0        0        0        0        0        0        0        0        0    75470    86794    82619    29540    66862   123524
SER         0        0        0        0        0        0        0        0        0        0        0        0        0        0        0   125812   114129    36677    85516   166486
THR         0        0        0        0        0        0        0        0        0        0        0        0        0        0        0        0   113062    34441    81517   169289
TRP         0        0        0        0        0        0        0        0        0        0        0        0        0        0        0        0        0    15762    30465    53613
TYR         0        0        0        0        0        0        0        0        0        0        0        0        0        0        0        0        0        0    71314   130115
VAL         0        0        0        0        0        0        0        0        0        0        0        0        0        0        0        0        0        0        0   307972
