# Supplementary material for: Residue contact-count potentials are as effective as residue-residue contact-type potentials for ranking protein decoys
Source: BMC Struct Biol. 2008 Dec 8;8:53. doi: 10.1186/1472-6807-8-53 (PMC2642821; doi:10.1186/1472-6807-8-53)
Supplement: Additional file 1 — The complete set of counts and scores for the contact-type and contact-count scoring matrices. The zipped tar archive contains four directories containing all the residue contact data that was used in the analysis, along with the resulting scores. All data within the archive is provided as tab-delimited flat-files in text format. [file 1472-6807-8-53-S1.gz › DataDump/ContactType/ObservedCounts1/counts.05.bb.18.dat]

          ALA      ARG      ASN      ASP      CYS      GLN      GLU      GLY      HIS      ILE      LEU      LYS      MET      PHE      PRO      SER      THR      TRP      TYR      VAL
ALA    409374   221386   173151   238660    56784   154015   251398   331730   106384   281504   477130   207096    82795   203765   196904   254755   243587    75093   171064   362126
ARG         0   136978    98019   144119    34799    89035   160546   184890    62955   163703   283255   119236    47829   122126   117096   146827   136308    44775   101805   207183
ASN         0        0   103384   120833    29315    77906   120546   156444    51281   147072   219415   114504    41496   105857    92927   134432   124748    38903    93510   167798
ASP         0        0        0   156944    37892    99772   162321   206974    69492   186732   295129   150793    52963   135715   124715   167265   156762    50429   119147   225022
CYS         0        0        0        0    17068    25854    39263    51079    19019    46488    76700    35404    14347    35614    32478    44353    39205    12801    28810    55931
GLN         0        0        0        0        0    73096   104458   128103    44808   118326   199557    91267    35160    88648    81895   110537   102102    32870    75188   143124
GLU         0        0        0        0        0        0   191698   209623    73662   204270   331930   171109    55549   145942   132645   171703   159642    50708   124440   243469
GLY         0        0        0        0        0        0        0   297440    94095   243807   388076   178703    70861   176409   170889   224822   212913    67718   153510   308282
HIS         0        0        0        0        0        0        0        0    34932    81828   135936    59723    25159    63193    57783    75427    69846    23516    53707   100313
ILE         0        0        0        0        0        0        0        0        0   253512   370860   189468    66215   170280   144704   205308   189933    55703   142128   282278
LEU         0        0        0        0        0        0        0        0        0        0   639240   280833   103729   270052   244255   324470   300722    92326   219435   452823
LYS         0        0        0        0        0        0        0        0        0        0        0   159256    49275   129849   110230   153896   142598    42455   111729   212597
MET         0        0        0        0        0        0        0        0        0        0        0        0    25360    48992    43659    58301    54210    17734    42045    77553
PHE         0        0        0        0        0        0        0        0        0        0        0        0        0   129784   110646   150234   136675    44916   107871   200077
PRO         0        0        0        0        0        0        0        0        0        0        0        0        0        0   109676   133338   126674    43010    95869   183911
SER         0        0        0        0        0        0        0        0        0        0        0        0        0        0        0   195738   176077    54844   128292   244679
THR         0        0        0        0        0        0        0        0        0        0        0        0        0        0        0        0   168912    50320   118282   232946
TRP         0        0        0        0        0        0        0        0        0        0        0        0        0        0        0        0        0    20804    40522    69274
TYR         0        0        0        0        0        0        0        0        0        0        0        0        0        0        0        0        0        0    95474   165759
VAL         0        0        0        0        0        0        0        0        0        0        0        0        0        0        0        0        0        0        0   354864
