# Supplementary material for: Residue contact-count potentials are as effective as residue-residue contact-type potentials for ranking protein decoys
Source: BMC Struct Biol. 2008 Dec 8;8:53. doi: 10.1186/1472-6807-8-53 (PMC2642821; doi:10.1186/1472-6807-8-53)
Supplement: Additional file 1 — The complete set of counts and scores for the contact-type and contact-count scoring matrices. The zipped tar archive contains four directories containing all the residue contact data that was used in the analysis, along with the resulting scores. All data within the archive is provided as tab-delimited flat-files in text format. [file 1472-6807-8-53-S1.gz › DataDump/ContactType/ObservedCounts1/counts.00.br.18.dat]

          ALA      ARG      ASN      ASP      CYS      GLN      GLU      GLY      HIS      ILE      LEU      LYS      MET      PHE      PRO      SER      THR      TRP      TYR      VAL
ALA    933056   502126   390219   538345   128044   351110   574096   752805   238452   634050  1081795   472762   186800   457467   441129   573076   546641   169008   385253   813730
ARG         0   309856   221522   326634    78218   202349   369532   420431   141661   370337   643786   270768   108107   276657   263374   330448   306244   101513   231413   466292
ASN         0        0   233204   272589    66372   177059   274268   354595   115192   335084   499831   261115    93273   240968   211714   302735   280980    89083   212542   379532
ASP         0        0        0   351970    85830   225973   369583   468855   156435   427333   675904   345541   119667   312031   284271   378498   355108   115480   272479   512543
CYS         0        0        0        0    38480    58343    88508   117061    42989   104428   172847    79138    32172    80225    72760    99943    88099    28805    65443   125673
GLN         0        0        0        0        0   168174   240707   290708   100875   268345   456927   209374    79757   200721   185244   250112   230020    75271   170832   322259
GLU         0        0        0        0        0        0   444796   477815   165339   465312   764905   400010   126032   333385   303381   389102   361660   116342   282984   552318
GLY         0        0        0        0        0        0        0   678956   213428   559112   888899   411253   161275   405242   388385   512783   486225   155367   351996   706925
HIS         0        0        0        0        0        0        0        0    81964   184596   308497   134052    56725   143167   131065   169274   157165    53485   121814   225867
ILE         0        0        0        0        0        0        0        0        0   563200   829434   431314   147870   380269   328428   463196   426768   124311   318836   629190
LEU         0        0        0        0        0        0        0        0        0        0  1440094   645081   234079   606512   555010   736324   678478   206911   495700  1013662
LYS         0        0        0        0        0        0        0        0        0        0        0   366636   111727   296287   251911   348705   322915    97167   254144   482711
MET         0        0        0        0        0        0        0        0        0        0        0        0    57552   110065    97850   131131   121535    39669    94391   173585
PHE         0        0        0        0        0        0        0        0        0        0        0        0        0   291346   251154   340715   308335   100792   243086   448005
PRO         0        0        0        0        0        0        0        0        0        0        0        0        0        0   250944   303128   287795    97267   217227   416619
SER         0        0        0        0        0        0        0        0        0        0        0        0        0        0        0   442472   396051   123814   290497   551174
THR         0        0        0        0        0        0        0        0        0        0        0        0        0        0        0        0   379752   113197   266278   523116
TRP         0        0        0        0        0        0        0        0        0        0        0        0        0        0        0        0        0    46150    90666   154686
TYR         0        0        0        0        0        0        0        0        0        0        0        0        0        0        0        0        0        0   215828   372310
VAL         0        0        0        0        0        0        0        0        0        0        0        0        0        0        0        0        0        0        0   793216
