# Supplementary material for: Residue contact-count potentials are as effective as residue-residue contact-type potentials for ranking protein decoys
Source: BMC Struct Biol. 2008 Dec 8;8:53. doi: 10.1186/1472-6807-8-53 (PMC2642821; doi:10.1186/1472-6807-8-53)
Supplement: Additional file 1 — The complete set of counts and scores for the contact-type and contact-count scoring matrices. The zipped tar archive contains four directories containing all the residue contact data that was used in the analysis, along with the resulting scores. All data within the archive is provided as tab-delimited flat-files in text format. [file 1472-6807-8-53-S1.gz › DataDump/ContactType/ObservedCounts1/counts.05.rr.20.dat]

          ALA      ARG      ASN      ASP      CYS      GLN      GLU      GLY      HIS      ILE      LEU      LYS      MET      PHE      PRO      SER      THR      TRP      TYR      VAL
ALA    513640   277286   218497   299138    71809   193450   312912   428477   135187   353506   602543   258111   105580   259780   247620   321343   306519    96189   218787   454039
ARG         0   169792   121850   177065    43876   110472   195658   236458    79510   205509   356162   147066    60801   154859   145095   183048   170146    56892   128960   259583
ASN         0        0   128106   149442    36952    96820   149071   200424    64695   185772   279339   140933    52820   134777   115707   167728   155131    49610   118959   211640
ASP         0        0        0   193404    47732   123633   200522   263509    86945   235431   373851   183878    67384   172457   154503   208414   195466    63834   150444   282647
CYS         0        0        0        0    20642    32417    49426    66138    24150    58883    97669    44300    18328    45470    40602    55784    49352    16444    36867    70281
GLN         0        0        0        0        0    90064   128465   164286    56412   148663   251541   111926    44755   112023   101674   137792   126834    41793    95044   179259
GLU         0        0        0        0        0        0   234032   267474    91803   255261   415486   206923    70185   184338   163706   213271   198312    63887   156040   302727
GLY         0        0        0        0        0        0        0   387790   121621   317344   507644   227341    92946   231611   217616   288130   272758    88783   200975   399917
HIS         0        0        0        0        0        0        0        0    44086   104777   174497    74858    32321    81222    72718    94610    88018    30484    68880   128138
ILE         0        0        0        0        0        0        0        0        0   316172   467448   235421    84276   216496   183216   259473   238999    71915   181566   352129
LEU         0        0        0        0        0        0        0        0        0        0   809754   350187   133143   346041   309962   413860   380459   119337   282085   569603
LYS         0        0        0        0        0        0        0        0        0        0        0   193838    62033   163137   136039   191041   176360    53376   139678   263714
MET         0        0        0        0        0        0        0        0        0        0        0        0    32846    63122    55518    74451    69025    23010    54206    98629
PHE         0        0        0        0        0        0        0        0        0        0        0        0        0   167232   140593   192061   174072    58226   139204   254248
PRO         0        0        0        0        0        0        0        0        0        0        0        0        0        0   136130   166897   158244    54524   120889   231662
SER         0        0        0        0        0        0        0        0        0        0        0        0        0        0        0   244712   219586    69896   163299   308870
THR         0        0        0        0        0        0        0        0        0        0        0        0        0        0        0        0   209388    63951   150087   291885
TRP         0        0        0        0        0        0        0        0        0        0        0        0        0        0        0        0        0    26982    52616    88772
TYR         0        0        0        0        0        0        0        0        0        0        0        0        0        0        0        0        0        0   123508   210929
VAL         0        0        0        0        0        0        0        0        0        0        0        0        0        0        0        0        0        0        0   440982
