# Supplementary material for: Residue contact-count potentials are as effective as residue-residue contact-type potentials for ranking protein decoys
Source: BMC Struct Biol. 2008 Dec 8;8:53. doi: 10.1186/1472-6807-8-53 (PMC2642821; doi:10.1186/1472-6807-8-53)
Supplement: Additional file 1 — The complete set of counts and scores for the contact-type and contact-count scoring matrices. The zipped tar archive contains four directories containing all the residue contact data that was used in the analysis, along with the resulting scores. All data within the archive is provided as tab-delimited flat-files in text format. [file 1472-6807-8-53-S1.gz › DataDump/ContactType/ObservedCounts1/counts.10.br.09.dat]

          ALA      ARG      ASN      ASP      CYS      GLN      GLU      GLY      HIS      ILE      LEU      LYS      MET      PHE      PRO      SER      THR      TRP      TYR      VAL
ALA     82392    33435    26898    33403    12405    22866    32732    63039    18151    61521    98246    29091    16276    42876    33971    42857    43044    14251    34217    79733
ARG         0    16060    14390    24728     6101    11568    24345    31171     9203    24877    41169    12245     6981    19922    18996    22515    20669     7673    17562    32587
ASN         0        0    19844    19020     5413    11449    15645    30300     8729    20448    28680    15956     6088    16148    16910    23445    21586     5890    14672    25003
ASP         0        0        0    19428     6187    12238    14870    35208    12541    23010    33651    25059     6584    17746    19678    26882    23982     6833    17026    29783
CYS         0        0        0        0     8662     4273     5551    11214     4134    10903    17485     5461     3234     8505     6556     8673     7822     2892     6479    13802
GLN         0        0        0        0        0     9328    11304    20806     6463    16813    27156    11150     4934    13103    13612    16665    15706     5004    11862    21852
GLU         0        0        0        0        0        0    14784    29418    10778    25286    38158    25072     6675    18432    18975    23669    22259     6671    16750    32558
GLY         0        0        0        0        0        0        0    65984    17785    41398    61898    28865    12700    32663    33682    44137    40745    12131    28659    55885
HIS         0        0        0        0        0        0        0        0     7416    13824    21645     7620     4334    11276    10617    14037    12645     4250     9921    17415
ILE         0        0        0        0        0        0        0        0        0    73010    97076    25748    14831    40051    23859    32581    35468    11249    31804    79383
LEU         0        0        0        0        0        0        0        0        0        0   160118    36457    21637    60599    40765    48978    51292    18701    46841   117978
LYS         0        0        0        0        0        0        0        0        0        0        0    15302     6292    18244    16013    21859    20705     6221    17800    31292
MET         0        0        0        0        0        0        0        0        0        0        0        0     5456    11011     7714     9342     9393     3690     8831    17372
PHE         0        0        0        0        0        0        0        0        0        0        0        0        0    31146    20254    25202    24366     9623    24038    47552
PRO         0        0        0        0        0        0        0        0        0        0        0        0        0        0    22080    24271    22751     8623    19613    31756
SER         0        0        0        0        0        0        0        0        0        0        0        0        0        0        0    34802    30871     9402    21647    41283
THR         0        0        0        0        0        0        0        0        0        0        0        0        0        0        0        0    31182     8570    20416    45130
TRP         0        0        0        0        0        0        0        0        0        0        0        0        0        0        0        0        0     3932     8077    14140
TYR         0        0        0        0        0        0        0        0        0        0        0        0        0        0        0        0        0        0    19752    37505
VAL         0        0        0        0        0        0        0        0        0        0        0        0        0        0        0        0        0        0        0    99786
