# Supplementary material for: Residue contact-count potentials are as effective as residue-residue contact-type potentials for ranking protein decoys
Source: BMC Struct Biol. 2008 Dec 8;8:53. doi: 10.1186/1472-6807-8-53 (PMC2642821; doi:10.1186/1472-6807-8-53)
Supplement: Additional file 1 — The complete set of counts and scores for the contact-type and contact-count scoring matrices. The zipped tar archive contains four directories containing all the residue contact data that was used in the analysis, along with the resulting scores. All data within the archive is provided as tab-delimited flat-files in text format. [file 1472-6807-8-53-S1.gz › DataDump/ContactType/ObservedCounts1/counts.05.rr.10.dat]

          ALA      ARG      ASN      ASP      CYS      GLN      GLU      GLY      HIS      ILE      LEU      LYS      MET      PHE      PRO      SER      THR      TRP      TYR      VAL
ALA     72630    29959    24073    30742    10901    20876    30484    55000    16056    54253    86701    26457    14115    37044    29701    38027    37953    13016    30258    71091
ARG         0    15116    12895    22357     5383    10664    22411    27049     8146    22295    37512    11778     6203    17354    16845    19975    18668     6771    15547    29363
ASN         0        0    16006    16446     4624    10118    13987    24756     7498    18377    26509    14129     5366    14187    14146    19904    18071     5388    13378    22481
ASP         0        0        0    18154     5517    11603    15557    29780    10593    21482    32400    21876     6182    16146    17015    22991    21047     6595    16508    27828
CYS         0        0        0        0     6204     3860     5070     9902     3459     9615    15236     4877     2848     7535     5572     7610     6772     2658     5904    11977
GLN         0        0        0        0        0     8676    11053    18357     5819    15324    25143    10104     4593    11867    11859    14809    13892     4807    10899    19819
GLU         0        0        0        0        0        0    16198    25916     9732    23345    36256    22823     6041    16997    16927    21218    19777     6582    16417    30236
GLY         0        0        0        0        0        0        0    51954    15056    38413    59161    24613    11288    28487    27412    36294    34250    10880    25396    50920
HIS         0        0        0        0        0        0        0        0     6330    12314    19548     6926     3801     9880     8760    11885    10696     3945     8929    15436
ILE         0        0        0        0        0        0        0        0        0    61096    84606    23386    13328    37753    20689    29203    30332    10924    28636    65660
LEU         0        0        0        0        0        0        0        0        0        0   143500    33161    20065    57669    35487    44320    45060    17831    42487    99752
LYS         0        0        0        0        0        0        0        0        0        0        0    15030     5644    16118    14373    19500    18474     5601    15430    28261
MET         0        0        0        0        0        0        0        0        0        0        0        0     4884     9915     6526     8368     8226     3402     7859    15445
PHE         0        0        0        0        0        0        0        0        0        0        0        0        0    28364    17097    22130    21682     8953    21703    43161
PRO         0        0        0        0        0        0        0        0        0        0        0        0        0        0    17762    20106    18840     7455    16503    27244
SER         0        0        0        0        0        0        0        0        0        0        0        0        0        0        0    29584    26588     8504    19449    36992
THR         0        0        0        0        0        0        0        0        0        0        0        0        0        0        0        0    26486     7996    18491    38954
TRP         0        0        0        0        0        0        0        0        0        0        0        0        0        0        0        0        0     3952     7671    13600
TYR         0        0        0        0        0        0        0        0        0        0        0        0        0        0        0        0        0        0    17780    33435
VAL         0        0        0        0        0        0        0        0        0        0        0        0        0        0        0        0        0        0        0    83698
