# Supplementary material for: Residue contact-count potentials are as effective as residue-residue contact-type potentials for ranking protein decoys
Source: BMC Struct Biol. 2008 Dec 8;8:53. doi: 10.1186/1472-6807-8-53 (PMC2642821; doi:10.1186/1472-6807-8-53)
Supplement: Additional file 1 — The complete set of counts and scores for the contact-type and contact-count scoring matrices. The zipped tar archive contains four directories containing all the residue contact data that was used in the analysis, along with the resulting scores. All data within the archive is provided as tab-delimited flat-files in text format. [file 1472-6807-8-53-S1.gz › DataDump/ContactType/ObservedCounts1/counts.01.br.05.dat]

          ALA      ARG      ASN      ASP      CYS      GLN      GLU      GLY      HIS      ILE      LEU      LYS      MET      PHE      PRO      SER      THR      TRP      TYR      VAL
ALA     21728     6921     4873     7164     2275     4883     7891    11839     2991     8348    16309     6234     2780     6420     5498     9185     7484     2347     5646    11758
ARG         0     2712     2296     4725      796     2496     6064     4461     1383     2685     5864     2418      989     2373     2044     4238     3149     1066     2364     3520
ASN         0        0     3124     3182      676     1868     2752     4671     1171     1983     3605     2859      790     1860     1876     4149     3205      742     1737     2462
ASP         0        0        0     3386      886     2290     3320     6001     1758     2611     4918     5423     1017     2338     2508     5941     4642      909     2190     3553
CYS         0        0        0        0     4300      595      799     1860      499     1066     2076      760      395     1010      773     1337      942      380      812     1415
GLN         0        0        0        0        0     2176     2884     3032      961     2073     4332     2780      802     1759     1675     3443     2846      720     1620     2490
GLU         0        0        0        0        0        0     4608     4594     1698     3048     6453     7140     1124     2579     2524     5736     4597      984     2271     3908
GLY         0        0        0        0        0        0        0    12852     2548     4902     8367     4349     1790     4664     4786     8314     6698     1700     4277     7142
HIS         0        0        0        0        0        0        0        0      868     1219     2520     1177      555     1203     1145     2368     1730      531     1209     1694
ILE         0        0        0        0        0        0        0        0        0     5618     8271     2896     1465     3505     1805     3896     2954     1073     2831     5630
LEU         0        0        0        0        0        0        0        0        0        0    16818     5447     2634     6467     3831     7253     5437     2137     5605     9693
LYS         0        0        0        0        0        0        0        0        0        0        0     3150      954     2373     1937     4579     3504      990     2551     3529
MET         0        0        0        0        0        0        0        0        0        0        0        0      706     1183      804     1469     1168      418     1001     1706
PHE         0        0        0        0        0        0        0        0        0        0        0        0        0     3358     2201     3797     2526     1001     2613     4135
PRO         0        0        0        0        0        0        0        0        0        0        0        0        0        0     2140     3407     2536      961     2072     2871
SER         0        0        0        0        0        0        0        0        0        0        0        0        0        0        0     7704     5601     1377     3333     5239
THR         0        0        0        0        0        0        0        0        0        0        0        0        0        0        0        0     5066      918     2318     4074
TRP         0        0        0        0        0        0        0        0        0        0        0        0        0        0        0        0        0      410      995     1454
TYR         0        0        0        0        0        0        0        0        0        0        0        0        0        0        0        0        0        0     2478     3427
VAL         0        0        0        0        0        0        0        0        0        0        0        0        0        0        0        0        0        0        0     7242
