# Supplementary material for: Residue contact-count potentials are as effective as residue-residue contact-type potentials for ranking protein decoys
Source: BMC Struct Biol. 2008 Dec 8;8:53. doi: 10.1186/1472-6807-8-53 (PMC2642821; doi:10.1186/1472-6807-8-53)
Supplement: Additional file 1 — The complete set of counts and scores for the contact-type and contact-count scoring matrices. The zipped tar archive contains four directories containing all the residue contact data that was used in the analysis, along with the resulting scores. All data within the archive is provided as tab-delimited flat-files in text format. [file 1472-6807-8-53-S1.gz › DataDump/ContactType/ObservedCounts1/counts.12.rr.17.dat]

          ALA      ARG      ASN      ASP      CYS      GLN      GLU      GLY      HIS      ILE      LEU      LYS      MET      PHE      PRO      SER      THR      TRP      TYR      VAL
ALA    300556   153934   121188   164326    43498   105932   168282   246898    77611   218042   364840   139780    63074   156695   138728   182055   176079    56966   129487   277359
ARG         0    91036    66520    97248    25389    58807   104607   132322    43822   119232   204347    76297    34425    89224    80737   100742    94359    32527    73688   149670
ASN         0        0    71746    81619    21301    52092    78722   114139    36607   106567   157715    74617    29804    76931    65548    93569    87371    28169    67680   121526
ASP         0        0        0   104408    26879    65644   103013   148146    48681   133036   208069    98469    37278    96820    85657   114618   107885    35990    84964   159764
CYS         0        0        0        0    13554    18612    27143    39477    14514    37241    61108    24662    11461    28568    23700    32844    29384    10127    22701    44421
GLN         0        0        0        0        0    47286    66294    90846    31118    85169   142212    58146    25139    63950    55936    74939    69644    23695    53758   101970
GLU         0        0        0        0        0        0   117440   144693    49684   141545   229177   108171    38222   101575    87994   113299   106760    35308    86397   168472
GLY         0        0        0        0        0        0        0   228850    71220   188536   297372   124133    54608   137249   125307   166300   158034    52039   117697   238317
HIS         0        0        0        0        0        0        0        0    26348    62175   102146    39735    19233    48471    41426    54576    50833    18170    40792    75843
ILE         0        0        0        0        0        0        0        0        0   206336   299406   132957    53077   137900   105093   152385   143606    44571   112490   228579
LEU         0        0        0        0        0        0        0        0        0        0   514798   195524    82348   217280   176494   238953   224516    73132   172784   361424
LYS         0        0        0        0        0        0        0        0        0        0        0    99800    33655    90483    73536   101513    94895    29254    77206   148253
MET         0        0        0        0        0        0        0        0        0        0        0        0    20324    39342    31570    43134    40554    14159    32997    61400
PHE         0        0        0        0        0        0        0        0        0        0        0        0        0   106082    81014   111830   103088    36128    85921   160729
PRO         0        0        0        0        0        0        0        0        0        0        0        0        0        0    78244    93889    89457    31302    69782   133463
SER         0        0        0        0        0        0        0        0        0        0        0        0        0        0        0   137896   124996    40519    94414   180823
THR         0        0        0        0        0        0        0        0        0        0        0        0        0        0        0        0   120762    37344    87846   175163
TRP         0        0        0        0        0        0        0        0        0        0        0        0        0        0        0        0        0    16526    31950    54770
TYR         0        0        0        0        0        0        0        0        0        0        0        0        0        0        0        0        0        0    74534   130550
VAL         0        0        0        0        0        0        0        0        0        0        0        0        0        0        0        0        0        0        0   285082
