# Supplementary material for: Residue contact-count potentials are as effective as residue-residue contact-type potentials for ranking protein decoys
Source: BMC Struct Biol. 2008 Dec 8;8:53. doi: 10.1186/1472-6807-8-53 (PMC2642821; doi:10.1186/1472-6807-8-53)
Supplement: Additional file 1 — The complete set of counts and scores for the contact-type and contact-count scoring matrices. The zipped tar archive contains four directories containing all the residue contact data that was used in the analysis, along with the resulting scores. All data within the archive is provided as tab-delimited flat-files in text format. [file 1472-6807-8-53-S1.gz › DataDump/ContactType/ObservedCounts1/counts.00.rr.12.dat]

          ALA      ARG      ASN      ASP      CYS      GLN      GLU      GLY      HIS      ILE      LEU      LYS      MET      PHE      PRO      SER      THR      TRP      TYR      VAL
ALA    188630    92055    68969    93588    26034    64469   102540   139998    43385   131958   223764    85644    36765    90208    79171   103986   101233    32313    75130   167635
ARG         0    53352    39508    61601    14439    36047    70860    76035    24947    68825   120957    45744    19622    50700    47494    58517    54300    18653    43615    85876
ASN         0        0    43352    48184    12412    31596    47380    64771    20567    59132    88650    46072    16223    42636    38879    54302    50537    15946    38266    67116
ASP         0        0        0    58830    15406    39123    60729    83062    28466    74380   117363    64466    20353    54189    50826    66820    62397    20424    48622    89277
CYS         0        0        0        0    10460    10841    15431    23190     8501    22211    36274    13895     6620    16792    13778    19115    17023     5835    13570    26961
GLN         0        0        0        0        0    30814    42499    51740    17904    48806    85532    37247    14540    36093    33766    44473    41413    14066    31707    58953
GLU         0        0        0        0        0        0    75592    82093    29003    83030   138769    77011    22063    58034    53382    66783    63145    20798    50832    98024
GLY         0        0        0        0        0        0        0   127126    39327   104600   164572    73837    29939    75386    71039    95031    90024    28621    65863   132681
HIS         0        0        0        0        0        0        0        0    16716    34072    57146    22456    10375    26489    23836    31070    28750    10081    23056    41432
ILE         0        0        0        0        0        0        0        0        0   129962   187685    78426    31078    82005    58916    84469    81978    25369    66286   142301
LEU         0        0        0        0        0        0        0        0        0        0   327752   119002    49083   130195   101485   134308   128892    42542   102745   224946
LYS         0        0        0        0        0        0        0        0        0        0        0    62750    19631    52446    45167    61032    56845    17319    46591    87955
MET         0        0        0        0        0        0        0        0        0        0        0        0    12046    22894    17485    23637    22651     7866    18727    36140
PHE         0        0        0        0        0        0        0        0        0        0        0        0        0    61968    45658    61914    57523    20502    49657    94890
PRO         0        0        0        0        0        0        0        0        0        0        0        0        0        0    46844    55363    52339    18164    41338    75564
SER         0        0        0        0        0        0        0        0        0        0        0        0        0        0        0    80686    71962    22654    53115   101084
THR         0        0        0        0        0        0        0        0        0        0        0        0        0        0        0        0    70062    20991    49511   101095
TRP         0        0        0        0        0        0        0        0        0        0        0        0        0        0        0        0        0     9028    17799    31166
TYR         0        0        0        0        0        0        0        0        0        0        0        0        0        0        0        0        0        0    42800    76877
VAL         0        0        0        0        0        0        0        0        0        0        0        0        0        0        0        0        0        0        0   179818
