# Supplementary material for: Residue contact-count potentials are as effective as residue-residue contact-type potentials for ranking protein decoys
Source: BMC Struct Biol. 2008 Dec 8;8:53. doi: 10.1186/1472-6807-8-53 (PMC2642821; doi:10.1186/1472-6807-8-53)
Supplement: Additional file 1 — The complete set of counts and scores for the contact-type and contact-count scoring matrices. The zipped tar archive contains four directories containing all the residue contact data that was used in the analysis, along with the resulting scores. All data within the archive is provided as tab-delimited flat-files in text format. [file 1472-6807-8-53-S1.gz › DataDump/ContactType/ObservedCounts1/counts.01.rr.20.dat]

          ALA      ARG      ASN      ASP      CYS      GLN      GLU      GLY      HIS      ILE      LEU      LYS      MET      PHE      PRO      SER      THR      TRP      TYR      VAL
ALA    560944   304264   238699   327838    77435   212618   345972   464975   146282   380632   650982   285022   113636   278833   269943   349464   332549   103525   235564   489221
ARG         0   187604   134321   196201    47441   122228   219459   258915    86768   223613   388729   163455    66003   168103   159740   200986   186260    61821   140349   282128
ASN         0        0   141320   165480    40363   107358   165667   218371    70601   203706   305469   157416    57368   147389   127625   184321   170733    54420   130170   231541
ASP         0        0        0   213746    52249   137322   223416   288171    95454   259165   411170   206116    73615   189733   171033   230273   216135    70219   165478   311219
CYS         0        0        0        0    22352    35240    54080    71758    26055    62935   104556    48269    19563    48643    44073    60485    53325    17566    39674    75438
GLN         0        0        0        0        0   100604   144151   179466    61683   162292   275964   125361    48724   122025   112137   151897   139557    45704   103821   195336
GLU         0        0        0        0        0        0   264286   294225   100848   280841   459996   235131    77045   203030   182456   236358   219386    70492   171689   333003
GLY         0        0        0        0        0        0        0   421426   131908   344765   550861   251205   100341   251216   238835   314791   298524    96495   218196   436012
HIS         0        0        0        0        0        0        0        0    48854   113121   188756    82268    34847    87631    79634   103096    95826    32846    74499   138445
ILE         0        0        0        0        0        0        0        0        0   335402   497624   258910    89793   229991   200142   281525   257839    76420   193988   374725
LEU         0        0        0        0        0        0        0        0        0        0   864870   386638   142398   368539   338272   449135   411097   126956   302310   607423
LYS         0        0        0        0        0        0        0        0        0        0        0   218390    67971   179795   151962   211869   195504    58941   153939   289890
MET         0        0        0        0        0        0        0        0        0        0        0        0    35188    67399    60175    80454    74418    24477    58042   105254
PHE         0        0        0        0        0        0        0        0        0        0        0        0        0   177864   153567   208281   187853    61899   148598   270842
PRO         0        0        0        0        0        0        0        0        0        0        0        0        0        0   151700   184252   174568    59587   132010   253225
SER         0        0        0        0        0        0        0        0        0        0        0        0        0        0        0   268634   240510    75761   177663   335355
THR         0        0        0        0        0        0        0        0        0        0        0        0        0        0        0        0   229410    69113   162556   315432
TRP         0        0        0        0        0        0        0        0        0        0        0        0        0        0        0        0        0    28584    56027    94603
TYR         0        0        0        0        0        0        0        0        0        0        0        0        0        0        0        0        0        0   132418   225801
VAL         0        0        0        0        0        0        0        0        0        0        0        0        0        0        0        0        0        0        0   471046
