# Supplementary material for: Residue contact-count potentials are as effective as residue-residue contact-type potentials for ranking protein decoys
Source: BMC Struct Biol. 2008 Dec 8;8:53. doi: 10.1186/1472-6807-8-53 (PMC2642821; doi:10.1186/1472-6807-8-53)
Supplement: Additional file 1 — The complete set of counts and scores for the contact-type and contact-count scoring matrices. The zipped tar archive contains four directories containing all the residue contact data that was used in the analysis, along with the resulting scores. All data within the archive is provided as tab-delimited flat-files in text format. [file 1472-6807-8-53-S1.gz › DataDump/ContactType/ObservedCounts1/counts.01.br.10.dat]

          ALA      ARG      ASN      ASP      CYS      GLN      GLU      GLY      HIS      ILE      LEU      LYS      MET      PHE      PRO      SER      THR      TRP      TYR      VAL
ALA    223552   105432    78080   105162    30186    73496   116491   159754    48429   146955   249379    97367    40979   101172    89273   118267   113706    36539    84654   188907
ARG         0    59192    44249    72428    16182    40427    83224    85469    27396    73334   130560    49963    21244    55192    53097    66716    60962    21046    48582    92194
ASN         0        0    50644    55520    14212    36130    52713    73450    23029    61555    92831    52586    17513    45891    43225    62479    57514    17388    41925    71140
ASP         0        0        0    64258    17212    44040    63420    93347    32900    76212   121362    76972    21623    56812    55296    77381    70577    21954    53048    93687
CYS         0        0        0        0    15122    11998    17263    26769     9501    24396    40039    15680     7258    18949    15503    21604    19025     6658    15289    30315
GLN         0        0        0        0        0    34798    47389    58086    19508    52178    92255    42111    15877    39187    37557    51090    46885    15574    34828    63553
GLU         0        0        0        0        0        0    78994    90117    32339    87152   148593    90873    23653    62736    58318    76409    70753    22998    55146   104654
GLY         0        0        0        0        0        0        0   149432    43401   108928   172954    83162    32222    81007    82080   108716   101689    31406    71879   143374
HIS         0        0        0        0        0        0        0        0    18902    35876    60207    24566    11274    28478    26177    35309    31984    11126    25415    44220
ILE         0        0        0        0        0        0        0        0        0   146174   210016    83473    34179    89594    62225    89384    86958    26906    72870   158839
LEU         0        0        0        0        0        0        0        0        0        0   367864   127843    53454   141346   108544   141963   136351    45453   112518   249557
LYS         0        0        0        0        0        0        0        0        0        0        0    68584    21277    57662    49694    70067    64486    19733    52825    94805
MET         0        0        0        0        0        0        0        0        0        0        0        0    13260    25255    19266    25710    24534     8672    20967    39905
PHE         0        0        0        0        0        0        0        0        0        0        0        0        0    68352    50709    66558    61868    22193    54847   105401
PRO         0        0        0        0        0        0        0        0        0        0        0        0        0        0    53932    62670    58606    21043    46787    80707
SER         0        0        0        0        0        0        0        0        0        0        0        0        0        0        0    92776    81720    24980    58536   108586
THR         0        0        0        0        0        0        0        0        0        0        0        0        0        0        0        0    80178    22600    53751   108563
TRP         0        0        0        0        0        0        0        0        0        0        0        0        0        0        0        0        0     9830    19463    33646
TYR         0        0        0        0        0        0        0        0        0        0        0        0        0        0        0        0        0        0    47184    85010
VAL         0        0        0        0        0        0        0        0        0        0        0        0        0        0        0        0        0        0        0   203236
