# Supplementary material for: Residue contact-count potentials are as effective as residue-residue contact-type potentials for ranking protein decoys
Source: BMC Struct Biol. 2008 Dec 8;8:53. doi: 10.1186/1472-6807-8-53 (PMC2642821; doi:10.1186/1472-6807-8-53)
Supplement: Additional file 1 — The complete set of counts and scores for the contact-type and contact-count scoring matrices. The zipped tar archive contains four directories containing all the residue contact data that was used in the analysis, along with the resulting scores. All data within the archive is provided as tab-delimited flat-files in text format. [file 1472-6807-8-53-S1.gz › DataDump/ContactType/ObservedCounts1/counts.12.bb.18.dat]

          ALA      ARG      ASN      ASP      CYS      GLN      GLU      GLY      HIS      ILE      LEU      LYS      MET      PHE      PRO      SER      THR      TRP      TYR      VAL
ALA    352008   188286   148823   203516    49636   129955   210279   289058    92206   246154   412745   174318    72244   178105   169302   219833   211026    65388   149003   316606
ARG         0   115264    83663   122307    30283    74629   133056   160702    54149   141095   241775    99022    41196   105532   100222   125968   117128    38600    87703   179048
ASN         0        0    89620   103912    25437    65982   101101   138168    44850   127534   188422    96556    36066    92075    80946   116526   108366    33726    81343   146362
ASP         0        0        0   134028    32698    83862   134916   181680    60375   161199   251546   126280    45574   117149   107771   144589   135583    43489   102992   194977
CYS         0        0        0        0    14796    22195    33482    45030    16781    41123    67634    30409    12738    31541    28318    38746    34356    11237    25309    49550
GLN         0        0        0        0        0    60366    85733   110578    38458   101506   169274    75330    30269    76103    69807    93838    87242    28167    64366   123066
GLU         0        0        0        0        0        0   154256   179930    62589   173085   277936   139933    47037   123727   111803   144941   135576    43009   105583   207244
GLY         0        0        0        0        0        0        0   266330    83548   215134   338864   154182    62529   156225   151683   198898   188520    59637   135488   273153
HIS         0        0        0        0        0        0        0        0    30828    71868   118067    50727    22123    55479    50588    66109    61297    20670    47107    88223
ILE         0        0        0        0        0        0        0        0        0   224410   325901   161208    58623   150541   125600   179175   166437    49351   124961   250282
LEU         0        0        0        0        0        0        0        0        0        0   558756   236842    91029   237129   209778   280532   260583    80847   191773   396826
LYS         0        0        0        0        0        0        0        0        0        0        0   130128    41657   110263    93457   130340   120914    35942    94835   181519
MET         0        0        0        0        0        0        0        0        0        0        0        0    22340    43301    37934    50765    47412    15715    36984    68441
PHE         0        0        0        0        0        0        0        0        0        0        0        0        0   115370    96311   131382   119804    39702    95130   177002
PRO         0        0        0        0        0        0        0        0        0        0        0        0        0        0    96394   116571   110488    37198    83294   160214
SER         0        0        0        0        0        0        0        0        0        0        0        0        0        0        0   170702   153695    47773   111743   214069
THR         0        0        0        0        0        0        0        0        0        0        0        0        0        0        0        0   147788    43930   103425   204695
TRP         0        0        0        0        0        0        0        0        0        0        0        0        0        0        0        0        0    18310    35664    61247
TYR         0        0        0        0        0        0        0        0        0        0        0        0        0        0        0        0        0        0    83862   145917
VAL         0        0        0        0        0        0        0        0        0        0        0        0        0        0        0        0        0        0        0   314822
