# Supplementary material for: Residue contact-count potentials are as effective as residue-residue contact-type potentials for ranking protein decoys
Source: BMC Struct Biol. 2008 Dec 8;8:53. doi: 10.1186/1472-6807-8-53 (PMC2642821; doi:10.1186/1472-6807-8-53)
Supplement: Additional file 1 — The complete set of counts and scores for the contact-type and contact-count scoring matrices. The zipped tar archive contains four directories containing all the residue contact data that was used in the analysis, along with the resulting scores. All data within the archive is provided as tab-delimited flat-files in text format. [file 1472-6807-8-53-S1.gz › DataDump/ContactType/ObservedCounts1/counts.10.rr.06.dat]

          ALA      ARG      ASN      ASP      CYS      GLN      GLU      GLY      HIS      ILE      LEU      LYS      MET      PHE      PRO      SER      THR      TRP      TYR      VAL
ALA     12102     3568     3196     3503     1859     2469     3567     7696     2051    11074    15652     3010     2134     5692     4562     5252     6236     1850     4676    14999
ARG         0     1326     1590     3243      692     1249     2970     3342     1048     2494     3773      928      594     1887     1843     2601     2504      896     2098     3618
ASN         0        0     2960     2565      641     1294     1955     4236      988     2161     2848     1695      670     1719     2067     3227     2978      659     1613     2774
ASP         0        0        0     1948      718     1223     1307     4202     1537     2314     3104     3134      638     1593     2237     4131     3597      566     1454     3221
CYS         0        0        0        0     2858      454      553     1534      499     1522     2285      544      436     1146      893     1101      939      392      856     2101
GLN         0        0        0        0        0      878     1032     2265      706     1821     2544     1223      479     1295     1492     1974     2005      537     1249     2546
GLU         0        0        0        0        0        0     1076     3053     1145     2628     3337     3161      608     1588     2097     3042     2917      604     1469     3713
GLY         0        0        0        0        0        0        0     8960     2108     5345     7160     3026     1539     4024     4122     5656     5449     1485     3649     7600
HIS         0        0        0        0        0        0        0        0      850     1583     2280      804      430     1185     1338     1780     1584      511     1138     2179
ILE         0        0        0        0        0        0        0        0        0     8620     9951     2623     1688     5145     3015     3957     3831     1493     4300    11010
LEU         0        0        0        0        0        0        0        0        0        0    15354     3177     2217     6835     4836     5409     5072     2275     5502    13769
LYS         0        0        0        0        0        0        0        0        0        0        0     1174      588     1715     1617     2571     2486      705     2148     3537
MET         0        0        0        0        0        0        0        0        0        0        0        0      626     1251      911     1071     1039      460     1030     2200
PHE         0        0        0        0        0        0        0        0        0        0        0        0        0     3884     2744     2833     2515     1109     2888     6545
PRO         0        0        0        0        0        0        0        0        0        0        0        0        0        0     2802     3028     2976     1272     2623     4509
SER         0        0        0        0        0        0        0        0        0        0        0        0        0        0        0     4746     4446     1022     2356     5410
THR         0        0        0        0        0        0        0        0        0        0        0        0        0        0        0        0     4696      844     2211     5747
TRP         0        0        0        0        0        0        0        0        0        0        0        0        0        0        0        0        0      412      973     2020
TYR         0        0        0        0        0        0        0        0        0        0        0        0        0        0        0        0        0        0     2612     5237
VAL         0        0        0        0        0        0        0        0        0        0        0        0        0        0        0        0        0        0        0    16734
