# Supplementary material for: Residue contact-count potentials are as effective as residue-residue contact-type potentials for ranking protein decoys
Source: BMC Struct Biol. 2008 Dec 8;8:53. doi: 10.1186/1472-6807-8-53 (PMC2642821; doi:10.1186/1472-6807-8-53)
Supplement: Additional file 1 — The complete set of counts and scores for the contact-type and contact-count scoring matrices. The zipped tar archive contains four directories containing all the residue contact data that was used in the analysis, along with the resulting scores. All data within the archive is provided as tab-delimited flat-files in text format. [file 1472-6807-8-53-S1.gz › DataDump/ContactType/ObservedCounts1/counts.05.rr.07.dat]

          ALA      ARG      ASN      ASP      CYS      GLN      GLU      GLY      HIS      ILE      LEU      LYS      MET      PHE      PRO      SER      THR      TRP      TYR      VAL
ALA     19582     6931     5822     6528     3122     4815     6430    13835     3921    18332    29229     5627     4203    10773     7946     9435    10338     3421     8755    22801
ARG         0     3008     3242     6162     1422     2641     6061     6954     2114     5638     9472     2237     1532     4349     3907     5067     4995     1923     4419     7489
ASN         0        0     5118     4620     1233     2634     3803     7267     1956     4611     6288     3469     1375     3445     3957     5907     5500     1340     3234     5570
ASP         0        0        0     3802     1315     2598     2610     7563     2985     4867     6767     6046     1343     3364     4161     6692     5922     1321     3280     6120
CYS         0        0        0        0     3940      927     1130     2676     1014     3128     4850     1169      877     2221     1682     2059     1913      749     1716     3972
GLN         0        0        0        0        0     2054     2351     4548     1415     3974     6455     2527     1159     2851     3055     3938     3992     1167     2733     5144
GLU         0        0        0        0        0        0     2398     6111     2489     5640     8483     6343     1420     3639     4064     5829     5551     1390     3405     7265
GLY         0        0        0        0        0        0        0    14584     4048    10132    14848     6011     3012     7662     7757    10171     9541     2868     6946    13538
HIS         0        0        0        0        0        0        0        0     1774     3266     5091     1582      990     2570     2465     3427     3027     1018     2322     4074
ILE         0        0        0        0        0        0        0        0        0    22110    26610     5872     3871    10900     6116     7743     9084     3084     8975    25436
LEU         0        0        0        0        0        0        0        0        0        0    42864     8015     5543    16056    10400    11400    12554     5230    12897    34823
LYS         0        0        0        0        0        0        0        0        0        0        0     2590     1357     3786     3192     4931     5007     1527     4483     7201
MET         0        0        0        0        0        0        0        0        0        0        0        0     1356     2750     1873     2182     2218     1001     2330     4666
PHE         0        0        0        0        0        0        0        0        0        0        0        0        0     7734     5272     5644     5420     2315     6085    12824
PRO         0        0        0        0        0        0        0        0        0        0        0        0        0        0     5152     5630     5609     2390     5106     8234
SER         0        0        0        0        0        0        0        0        0        0        0        0        0        0        0     8424     7874     2181     4913     9732
THR         0        0        0        0        0        0        0        0        0        0        0        0        0        0        0        0     8668     1895     4765    11941
TRP         0        0        0        0        0        0        0        0        0        0        0        0        0        0        0        0        0      980     2072     3809
TYR         0        0        0        0        0        0        0        0        0        0        0        0        0        0        0        0        0        0     5302    10481
VAL         0        0        0        0        0        0        0        0        0        0        0        0        0        0        0        0        0        0        0    33400
