# Supplementary material for: Residue contact-count potentials are as effective as residue-residue contact-type potentials for ranking protein decoys
Source: BMC Struct Biol. 2008 Dec 8;8:53. doi: 10.1186/1472-6807-8-53 (PMC2642821; doi:10.1186/1472-6807-8-53)
Supplement: Additional file 1 — The complete set of counts and scores for the contact-type and contact-count scoring matrices. The zipped tar archive contains four directories containing all the residue contact data that was used in the analysis, along with the resulting scores. All data within the archive is provided as tab-delimited flat-files in text format. [file 1472-6807-8-53-S1.gz › DataDump/ContactType/ObservedCounts1/counts.01.rr.17.dat]

          ALA      ARG      ASN      ASP      CYS      GLN      GLU      GLY      HIS      ILE      LEU      LYS      MET      PHE      PRO      SER      THR      TRP      TYR      VAL
ALA    399344   209837   162026   222571    55592   146093   236722   321138   101056   277327   472340   194890    80699   198974   183800   240414   230461    73037   166105   353622
ARG         0   127308    90734   134389    32906    82876   151628   175485    58517   157383   274037   109453    45485   117071   108940   136027   126652    42908    97469   196847
ASN         0        0    95730   110994    27992    72471   111081   147264    47723   140983   210660   105563    39012   101250    86760   124511   116218    37347    89105   159295
ASP         0        0        0   142614    35795    92352   147841   193633    64554   178451   282899   140596    49830   129713   115195   154680   145668    48253   113631   213292
CYS         0        0        0        0    17450    24664    36796    50528    18391    46255    76453    32936    14196    35482    30681    42390    37602    12677    28739    55439
GLN         0        0        0        0        0    68774    97658   121038    41800   113639   193690    84928    33453    85020    76065   103066    94927    31747    71998   135541
GLU         0        0        0        0        0        0   178596   196579    67972   194233   321427   162242    52445   139493   123089   158379   147791    48586   118270   229654
GLY         0        0        0        0        0        0        0   289930    90534   241552   385008   168605    69477   174823   162088   214940   204455    66874   150935   305554
HIS         0        0        0        0        0        0        0        0    34602    79293   132397    54472    24432    61668    53994    70794    65839    23014    52192    96726
ILE         0        0        0        0        0        0        0        0        0   252886   371759   180931    65637   169654   137938   197211   183203    54914   140642   280843
LEU         0        0        0        0        0        0        0        0        0        0   645782   270465   103443   270445   234007   313046   291078    91342   218538   451468
LYS         0        0        0        0        0        0        0        0        0        0        0   148226    46205   124041   102646   141711   131889    40378   105979   201033
MET         0        0        0        0        0        0        0        0        0        0        0        0    25500    48852    41067    55775    51976    17466    41468    76366
PHE         0        0        0        0        0        0        0        0        0        0        0        0        0   130094   105806   144300   131689    44641   106973   198425
PRO         0        0        0        0        0        0        0        0        0        0        0        0        0        0   103988   124417   118667    41209    91390   174414
SER         0        0        0        0        0        0        0        0        0        0        0        0        0        0        0   182350   164405    52517   123162   233662
THR         0        0        0        0        0        0        0        0        0        0        0        0        0        0        0        0   158576    48126   113217   223483
TRP         0        0        0        0        0        0        0        0        0        0        0        0        0        0        0        0        0    20438    39775    67887
TYR         0        0        0        0        0        0        0        0        0        0        0        0        0        0        0        0        0        0    93946   163472
VAL         0        0        0        0        0        0        0        0        0        0        0        0        0        0        0        0        0        0        0   352052
