# Supplementary material for: Residue contact-count potentials are as effective as residue-residue contact-type potentials for ranking protein decoys
Source: BMC Struct Biol. 2008 Dec 8;8:53. doi: 10.1186/1472-6807-8-53 (PMC2642821; doi:10.1186/1472-6807-8-53)
Supplement: Additional file 1 — The complete set of counts and scores for the contact-type and contact-count scoring matrices. The zipped tar archive contains four directories containing all the residue contact data that was used in the analysis, along with the resulting scores. All data within the archive is provided as tab-delimited flat-files in text format. [file 1472-6807-8-53-S1.gz › DataDump/ContactType/ObservedCounts1/counts.01.bb.18.dat]

          ALA      ARG      ASN      ASP      CYS      GLN      GLU      GLY      HIS      ILE      LEU      LYS      MET      PHE      PRO      SER      THR      TRP      TYR      VAL
ALA    456704   248391   193361   267383    62411   173196   284498   368230   117485   308638   525580   234035    90853   222824   219235   282883   269632    82433   187848   397331
ARG         0   154804   110498   163271    38365   100798   184370   207357    70216   181819   315841   135648    53033   135377   131749   164775   152435    49708   113200   229744
ASN         0        0   116614   136889    32727    88454   137166   174399    57195   165019   245557   131008    46046   118477   104854   151040   140362    43714   104728   187713
ASP         0        0        0   177310    42412   113481   185261   231646    78009   210489   332475   173059    59202   153007   141259   189148   177452    56819   134193   253620
CYS         0        0        0        0    18778    28678    43925    56699    20924    50540    83588    39376    15582    38787    35949    49057    43180    13923    31617    61089
GLN         0        0        0        0        0    83642   120163   143287    50080   131961   223990   104715    39130    98657    92362   124655   114832    36783    83967   159209
GLU         0        0        0        0        0        0   222000   236403    82721   229882   376485   199353    62419   164647   151435   194830   180742    57321   140105   273780
GLY         0        0        0        0        0        0        0   331076   104383   271232   431297   202588    78256   196016   192116   251492   238686    75432   170733   344395
HIS         0        0        0        0        0        0        0        0    39732    90174   150199    67146    27685    69603    64702    83918    77660    25879    59334   110631
ILE         0        0        0        0        0        0        0        0        0   272744   401043   212988    71735   183776   161632   227364   208782    60210   154557   304882
LEU         0        0        0        0        0        0        0        0        0        0   694362   317321   112986   292557   272579   359758   331369    99947   239663   490666
LYS         0        0        0        0        0        0        0        0        0        0        0   183872    55216   146519   126175   174751   161766    48026   126003   238791
MET         0        0        0        0        0        0        0        0        0        0        0        0    27704    53273    48320    64306    59608    19201    45885    84181
PHE         0        0        0        0        0        0        0        0        0        0        0        0        0   140418   123624   166466   150456    48591   117265   216674
PRO         0        0        0        0        0        0        0        0        0        0        0        0        0        0   125248   150710   143005    48076   106991   205485
SER         0        0        0        0        0        0        0        0        0        0        0        0        0        0        0   219680   197017    60714   142664   271177
THR         0        0        0        0        0        0        0        0        0        0        0        0        0        0        0        0   188944    55485   130754   256511
TRP         0        0        0        0        0        0        0        0        0        0        0        0        0        0        0        0        0    22406    43934    75106
TYR         0        0        0        0        0        0        0        0        0        0        0        0        0        0        0        0        0        0   104386   180635
VAL         0        0        0        0        0        0        0        0        0        0        0        0        0        0        0        0        0        0        0   384942
