# Supplementary material for: Residue contact-count potentials are as effective as residue-residue contact-type potentials for ranking protein decoys
Source: BMC Struct Biol. 2008 Dec 8;8:53. doi: 10.1186/1472-6807-8-53 (PMC2642821; doi:10.1186/1472-6807-8-53)
Supplement: Additional file 1 — The complete set of counts and scores for the contact-type and contact-count scoring matrices. The zipped tar archive contains four directories containing all the residue contact data that was used in the analysis, along with the resulting scores. All data within the archive is provided as tab-delimited flat-files in text format. [file 1472-6807-8-53-S1.gz › DataDump/ContactType/ObservedCounts1/counts.08.br.16.dat]

          ALA      ARG      ASN      ASP      CYS      GLN      GLU      GLY      HIS      ILE      LEU      LYS      MET      PHE      PRO      SER      THR      TRP      TYR      VAL
ALA    559036   287513   223435   305243    80352   198166   316845   447432   142235   404000   674664   263507   115682   287580   255959   336156   325969   103897   238157   515625
ARG         0   171570   124239   183786    46884   110969   200374   241431    80958   222010   381685   144922    63511   164797   150585   187602   176383    60073   137199   279092
ASN         0        0   133012   151665    39348    97610   147236   207182    66820   196190   289666   140145    54448   140854   120467   172861   162024    51387   124119   222933
ASP         0        0        0   194126    49803   123005   193913   270116    90112   246455   385677   187465    68700   177973   157648   211712   199792    65970   156906   295833
CYS         0        0        0        0    26310    34578    50864    71517    26414    68378   111525    46276    20857    51890    43959    60520    54436    18535    41550    82093
GLN         0        0        0        0        0    90060   125988   166453    57621   158616   265800   110782    46435   118453   104139   140186   130518    43852    99674   190686
GLU         0        0        0        0        0        0   225214   265702    92873   266637   432377   208456    71348   189720   164378   212473   200470    65915   162165   318226
GLY         0        0        0        0        0        0        0   407756   127452   338682   534246   228268    97744   244816   226789   300650   286035    92751   211532   428166
HIS         0        0        0        0        0        0        0        0    48286   113188   185930    74083    34752    87726    75495    99967    93145    32709    74184   138122
ILE         0        0        0        0        0        0        0        0        0   383702   552946   250307    96833   253399   192261   280037   265015    81074   206223   424614
LEU         0        0        0        0        0        0        0        0        0        0   948406   368247   149906   398129   324585   438696   413906   133856   315639   669315
LYS         0        0        0        0        0        0        0        0        0        0        0   189882    63001   169439   137668   190878   179143    54524   145468   279854
MET         0        0        0        0        0        0        0        0        0        0        0        0    36986    71327    57811    78579    74345    25538    60012   112168
PHE         0        0        0        0        0        0        0        0        0        0        0        0        0   192240   147625   203436   188439    65215   156046   295133
PRO         0        0        0        0        0        0        0        0        0        0        0        0        0        0   143666   172337   164698    57759   128835   245490
SER         0        0        0        0        0        0        0        0        0        0        0        0        0        0        0   255276   230635    74160   173262   333187
THR         0        0        0        0        0        0        0        0        0        0        0        0        0        0        0        0   224388    68719   161254   324487
TRP         0        0        0        0        0        0        0        0        0        0        0        0        0        0        0        0        0    30118    57928   100237
TYR         0        0        0        0        0        0        0        0        0        0        0        0        0        0        0        0        0        0   135736   240229
VAL         0        0        0        0        0        0        0        0        0        0        0        0        0        0        0        0        0        0        0   531446
