# Supplementary material for: Residue contact-count potentials are as effective as residue-residue contact-type potentials for ranking protein decoys
Source: BMC Struct Biol. 2008 Dec 8;8:53. doi: 10.1186/1472-6807-8-53 (PMC2642821; doi:10.1186/1472-6807-8-53)
Supplement: Additional file 1 — The complete set of counts and scores for the contact-type and contact-count scoring matrices. The zipped tar archive contains four directories containing all the residue contact data that was used in the analysis, along with the resulting scores. All data within the archive is provided as tab-delimited flat-files in text format. [file 1472-6807-8-53-S1.gz › DataDump/ContactType/ObservedCounts1/counts.01.br.16.dat]

          ALA      ARG      ASN      ASP      CYS      GLN      GLU      GLY      HIS      ILE      LEU      LYS      MET      PHE      PRO      SER      THR      TRP      TYR      VAL
ALA    704644   370341   284558   392372    97317   257779   418864   556454   176164   486763   826758   345762   140825   346731   323227   421869   404849   126572   289930   622178
ARG         0   225914   160907   240500    57701   147091   272339   305937   102672   276601   481950   195121    79522   204840   193355   240572   224199    75041   171580   346402
ASN         0        0   170000   197334    49276   128749   197074   257527    83770   247480   367835   188388    68047   177091   153672   220446   205915    65184   156284   279137
ASP         0        0        0   253360    63044   164052   262853   339475   114404   314022   496563   252649    87301   227259   204278   273948   257899    84411   199899   376010
CYS         0        0        0        0    31732    43280    64852    87670    32068    80658   132664    58172    24628    61505    54221    74378    66183    21952    50019    97260
GLN         0        0        0        0        0   122644   174049   211215    73521   199617   340517   151607    58666   148906   135039   182486   168211    55714   126317   238978
GLU         0        0        0        0        0        0   318842   343859   120243   343534   567955   292694    92177   245438   218862   280868   262162    85635   208866   406851
GLY         0        0        0        0        0        0        0   499864   156594   416432   661758   295836   119508   300068   283926   374732   356443   114740   260221   528226
HIS         0        0        0        0        0        0        0        0    61126   137833   229486    96272    42298   106750    94881   124330   115540    39727    90681   168309
ILE         0        0        0        0        0        0        0        0        0   444744   649600   320305   113943   295829   240967   344905   320753    95036   244542   494011
LEU         0        0        0        0        0        0        0        0        0        0  1127518   478597   179080   470202   409428   545706   508138   158314   378903   790408
LYS         0        0        0        0        0        0        0        0        0        0        0   264544    81409   219012   183084   252033   234702    71205   187711   356656
MET         0        0        0        0        0        0        0        0        0        0        0        0    44240    84600    71715    96908    90670    30088    71815   132716
PHE         0        0        0        0        0        0        0        0        0        0        0        0        0   224954   184697   250921   229284    76775   185003   345978
PRO         0        0        0        0        0        0        0        0        0        0        0        0        0        0   185216   220285   209868    72506   160964   306303
SER         0        0        0        0        0        0        0        0        0        0        0        0        0        0        0   323050   289817    91685   215216   409743
THR         0        0        0        0        0        0        0        0        0        0        0        0        0        0        0        0   280800    84088   197928   392953
TRP         0        0        0        0        0        0        0        0        0        0        0        0        0        0        0        0        0    35340    68536   117964
TYR         0        0        0        0        0        0        0        0        0        0        0        0        0        0        0        0        0        0   162688   285222
VAL         0        0        0        0        0        0        0        0        0        0        0        0        0        0        0        0        0        0        0   621554
