# Supplementary material for: Residue contact-count potentials are as effective as residue-residue contact-type potentials for ranking protein decoys
Source: BMC Struct Biol. 2008 Dec 8;8:53. doi: 10.1186/1472-6807-8-53 (PMC2642821; doi:10.1186/1472-6807-8-53)
Supplement: Additional file 1 — The complete set of counts and scores for the contact-type and contact-count scoring matrices. The zipped tar archive contains four directories containing all the residue contact data that was used in the analysis, along with the resulting scores. All data within the archive is provided as tab-delimited flat-files in text format. [file 1472-6807-8-53-S1.gz › DataDump/ContactType/ObservedCounts1/counts.00.br.08.dat]

          ALA      ARG      ASN      ASP      CYS      GLN      GLU      GLY      HIS      ILE      LEU      LYS      MET      PHE      PRO      SER      THR      TRP      TYR      VAL
ALA    141020    66914    49147    66180    18377    47660    76465    96964    29464    92542   159776    63703    25699    61246    53874    72950    70252    21480    51529   116997
ARG         0    37590    29126    47539    10228    27291    57456    54453    17352    46266    82608    32989    13419    34709    31557    42086    38127    13532    31480    57899
ASN         0        0    33984    37308     8844    24132    36468    48933    14580    39190    58507    35627    11000    29075    28624    41267    37470    11038    25788    43955
ASP         0        0        0    40734    10638    28400    42698    61120    20889    49222    76866    52194    13533    36849    36532    52161    46583    13422    32030    58840
CYS         0        0        0        0    11636     7382    10582    16223     6043    15151    24646     9602     4392    11378     9650    13414    11604     3973     9460    18812
GLN         0        0        0        0        0    24530    33098    36811    12493    33067    59683    29414    10084    24558    24347    32908    30235     9925    22189    40109
GLU         0        0        0        0        0        0    56162    59496    20623    56340    95893    66220    15278    39186    38240    50700    46630    14226    33578    66803
GLY         0        0        0        0        0        0        0    94724    27258    64694   103061    56960    19674    49848    51678    71478    65028    19039    44282    82783
HIS         0        0        0        0        0        0        0        0    13272    22224    37615    15609     6759    17539    17031    22406    20400     6848    15479    26902
ILE         0        0        0        0        0        0        0        0        0    89286   122757    53444    19668    51252    39158    55442    55797    15772    44055   102660
LEU         0        0        0        0        0        0        0        0        0        0   214504    83913    31633    81844    68351    89808    86177    26939    69031   154274
LYS         0        0        0        0        0        0        0        0        0        0        0    45498    13913    36526    30956    45760    42038    13064    34356    60951
MET         0        0        0        0        0        0        0        0        0        0        0        0     7832    14693    11805    15680    15021     5011    12460    23903
PHE         0        0        0        0        0        0        0        0        0        0        0        0        0    38456    31639    42189    38327    12689    32319    61767
PRO         0        0        0        0        0        0        0        0        0        0        0        0        0        0    32352    40393    38332    12556    28969    51482
SER         0        0        0        0        0        0        0        0        0        0        0        0        0        0        0    60368    52097    15395    36023    66672
THR         0        0        0        0        0        0        0        0        0        0        0        0        0        0        0        0    51844    13728    32592    70294
TRP         0        0        0        0        0        0        0        0        0        0        0        0        0        0        0        0        0     5410    11329    19845
TYR         0        0        0        0        0        0        0        0        0        0        0        0        0        0        0        0        0        0    29124    52041
VAL         0        0        0        0        0        0        0        0        0        0        0        0        0        0        0        0        0        0        0   135198
