# Supplementary material for: Residue contact-count potentials are as effective as residue-residue contact-type potentials for ranking protein decoys
Source: BMC Struct Biol. 2008 Dec 8;8:53. doi: 10.1186/1472-6807-8-53 (PMC2642821; doi:10.1186/1472-6807-8-53)
Supplement: Additional file 1 — The complete set of counts and scores for the contact-type and contact-count scoring matrices. The zipped tar archive contains four directories containing all the residue contact data that was used in the analysis, along with the resulting scores. All data within the archive is provided as tab-delimited flat-files in text format. [file 1472-6807-8-53-S1.gz › DataDump/ContactType/ObservedCounts1/counts.12.bb.07.dat]

          ALA      ARG      ASN      ASP      CYS      GLN      GLU      GLY      HIS      ILE      LEU      LYS      MET      PHE      PRO      SER      THR      TRP      TYR      VAL
ALA     14918     5678     4719     5522     2253     3572     5270    11361     3034    11598    15547     4870     2495     6819     6183     7720     8439     2288     5873    16638
ARG         0     2446     2508     4202     1093     1843     3854     5588     1559     4632     6520     1918     1079     3275     2999     3987     3903     1288     3127     6599
ASN         0        0     4164     3584     1017     1899     2607     6194     1484     3943     4776     2828     1024     2949     3037     4686     4391      994     2593     4900
ASP         0        0        0     3088     1169     1838     2104     6763     2168     4560     5534     4339     1157     2992     3331     5378     4916     1002     2639     6015
CYS         0        0        0        0     2636      730      925     2153      747     1913     2668      922      524     1419     1179     1679     1528      525     1170     2602
GLN         0        0        0        0        0     1356     1600     3698     1025     2917     3904     1794      722     2078     2129     2867     2876      801     1967     4082
GLU         0        0        0        0        0        0     1882     5300     1657     4615     5765     4139     1038     2844     2927     3969     4067      983     2597     6288
GLY         0        0        0        0        0        0        0    13042     3410     8222    11292     5258     2364     6202     6700     8774     8358     2247     5549    11554
HIS         0        0        0        0        0        0        0        0     1214     2441     3366     1259      696     1897     1780     2540     2369      683     1693     3292
ILE         0        0        0        0        0        0        0        0        0    11552    12872     4877     2207     6423     3843     6521     6887     1951     5451    14049
LEU         0        0        0        0        0        0        0        0        0        0    18200     5719     2779     8032     5991     8496     8728     2603     6877    17769
LYS         0        0        0        0        0        0        0        0        0        0        0     2400     1015     2987     2631     3951     3940     1070     3337     6395
MET         0        0        0        0        0        0        0        0        0        0        0        0      812     1605     1211     1670     1690      534     1316     2871
PHE         0        0        0        0        0        0        0        0        0        0        0        0        0     4704     3273     4658     4562     1439     3863     8365
PRO         0        0        0        0        0        0        0        0        0        0        0        0        0        0     3920     4483     4199     1361     3111     5656
SER         0        0        0        0        0        0        0        0        0        0        0        0        0        0        0     6792     6422     1631     3937     8576
THR         0        0        0        0        0        0        0        0        0        0        0        0        0        0        0        0     6712     1571     3789     9575
TRP         0        0        0        0        0        0        0        0        0        0        0        0        0        0        0        0        0      618     1328     2627
TYR         0        0        0        0        0        0        0        0        0        0        0        0        0        0        0        0        0        0     3566     7047
VAL         0        0        0        0        0        0        0        0        0        0        0        0        0        0        0        0        0        0        0    19934
