# Supplementary material for: Residue contact-count potentials are as effective as residue-residue contact-type potentials for ranking protein decoys
Source: BMC Struct Biol. 2008 Dec 8;8:53. doi: 10.1186/1472-6807-8-53 (PMC2642821; doi:10.1186/1472-6807-8-53)
Supplement: Additional file 1 — The complete set of counts and scores for the contact-type and contact-count scoring matrices. The zipped tar archive contains four directories containing all the residue contact data that was used in the analysis, along with the resulting scores. All data within the archive is provided as tab-delimited flat-files in text format. [file 1472-6807-8-53-S1.gz › DataDump/ContactType/ObservedCounts1/counts.00.rr.10.dat]

          ALA      ARG      ASN      ASP      CYS      GLN      GLU      GLY      HIS      ILE      LEU      LYS      MET      PHE      PRO      SER      THR      TRP      TYR      VAL
ALA    121504    56269    42762    57707    16374    40146    63392    88965    26286    80437   136269    52802    22427    55291    48171    64181    61748    19967    46032   103808
ARG         0    31502    24340    40239     8805    22095    45945    47648    14758    38945    69038    26865    11374    29678    28348    36058    32816    11436    26463    49304
ASN         0        0    27752    30701     7622    19757    29323    41541    12726    33147    49963    28993     9447    25015    24319    34431    31199     9634    22859    38395
ASP         0        0        0    35660     9393    23930    36119    52671    18026    41561    65538    42645    11777    31468    31389    42661    38709    12166    29400    50944
CYS         0        0        0        0     7890     6503     9236    15181     5262    13405    21947     8313     4031    10515     8414    11862    10253     3739     8462    16557
GLN         0        0        0        0        0    19330    26354    32596    10702    27774    49271    22965     8587    21120    20902    27718    25326     8601    19073    34193
GLU         0        0        0        0        0        0    44904    50834    17819    46450    78482    50787    12612    33448    32721    41782    38487    12530    30017    56351
GLY         0        0        0        0        0        0        0    83118    24478    61710    97865    47504    18152    45700    45142    61211    57087    17606    40679    80329
HIS         0        0        0        0        0        0        0        0    10898    19484    32770    13278     6093    15625    14639    19304    17458     6176    13911    23852
ILE         0        0        0        0        0        0        0        0        0    79172   114208    43935    18566    50288    33700    48128    46914    15082    40016    86370
LEU         0        0        0        0        0        0        0        0        0        0   200766    67820    29531    79946    59026    77306    73685    25396    62323   136218
LYS         0        0        0        0        0        0        0        0        0        0        0    36836    11418    30474    27089    38067    34867    10638    28022    50759
MET         0        0        0        0        0        0        0        0        0        0        0        0     7294    13986    10342    13850    13213     4770    11413    21775
PHE         0        0        0        0        0        0        0        0        0        0        0        0        0    38286    27436    36641    34021    12417    30508    58400
PRO         0        0        0        0        0        0        0        0        0        0        0        0        0        0    28598    34468    32223    11228    25426    43774
SER         0        0        0        0        0        0        0        0        0        0        0        0        0        0        0    51088    44551    13686    31906    58903
THR         0        0        0        0        0        0        0        0        0        0        0        0        0        0        0        0    43320    12493    29151    59093
TRP         0        0        0        0        0        0        0        0        0        0        0        0        0        0        0        0        0     5422    10823    18834
TYR         0        0        0        0        0        0        0        0        0        0        0        0        0        0        0        0        0        0    25976    46663
VAL         0        0        0        0        0        0        0        0        0        0        0        0        0        0        0        0        0        0        0   110730
