# Supplementary material for: Residue contact-count potentials are as effective as residue-residue contact-type potentials for ranking protein decoys
Source: BMC Struct Biol. 2008 Dec 8;8:53. doi: 10.1186/1472-6807-8-53 (PMC2642821; doi:10.1186/1472-6807-8-53)
Supplement: Additional file 1 — The complete set of counts and scores for the contact-type and contact-count scoring matrices. The zipped tar archive contains four directories containing all the residue contact data that was used in the analysis, along with the resulting scores. All data within the archive is provided as tab-delimited flat-files in text format. [file 1472-6807-8-53-S1.gz › DataDump/ContactType/ObservedCounts1/counts.01.br.20.dat]

          ALA      ARG      ASN      ASP      CYS      GLN      GLU      GLY      HIS      ILE      LEU      LYS      MET      PHE      PRO      SER      THR      TRP      TYR      VAL
ALA   1128192   617248   484616   667843   154818   431750   705883   931561   294662   760429  1298887   581633   227116   555637   549196   707346   672355   206689   470328   978706
ARG         0   384352   275113   402651    95616   250351   451192   523775   176698   450523   782663   336614   133112   338007   327581   410337   380226   124544   282742   569821
ASN         0        0   289736   340519    81426   219949   341244   442372   143737   411600   615713   324683   115924   296998   261530   377291   349153   109751   263195   468448
ASP         0        0        0   441456   106040   282228   461721   586214   195250   524759   831830   425747   149089   384045   352389   472389   443078   142189   335260   631964
CYS         0        0        0        0    44412    71126   109809   142781    52061   124668   206982    98252    38646    96178    89338   121679   107127    34739    78603   150019
GLN         0        0        0        0        0   206106   296620   363212   125752   327585   556122   258345    98219   245955   229879   310862   285268    92068   209395   394854
GLU         0        0        0        0        0        0   546656   599122   206695   569660   932269   485935   156533   411068   376004   485946   450213   143073   348760   677484
GLY         0        0        0        0        0        0        0   842852   264641   685305  1093989   511749   199565   498477   484468   635820   602117   191760   434589   868523
HIS         0        0        0        0        0        0        0        0    98368   225989   376762   168569    69646   174677   162109   209174   194332    65454   149128   277213
ILE         0        0        0        0        0        0        0        0        0   665180   984950   525449   177950   454674   404762   566736   517392   151260   384719   744178
LEU         0        0        0        0        0        0        0        0        0        0  1710622   783668   282187   727665   682908   901182   824053   250792   598794  1204840
LYS         0        0        0        0        0        0        0        0        0        0        0   451158   138161   364875   313161   436401   401594   119775   312715   589564
MET         0        0        0        0        0        0        0        0        0        0        0        0    69636   133200   121787   162014   149480    48328   115068   209164
PHE         0        0        0        0        0        0        0        0        0        0        0        0        0   350486   310502   417711   376541   122182   293906   536592
PRO         0        0        0        0        0        0        0        0        0        0        0        0        0        0   310992   377506   356928   120337   266940   513041
SER         0        0        0        0        0        0        0        0        0        0        0        0        0        0        0   548014   490569   152202   357664   675540
THR         0        0        0        0        0        0        0        0        0        0        0        0        0        0        0        0   467396   139168   326814   634461
TRP         0        0        0        0        0        0        0        0        0        0        0        0        0        0        0        0        0    56516   110782   187617
TYR         0        0        0        0        0        0        0        0        0        0        0        0        0        0        0        0        0        0   262808   449175
VAL         0        0        0        0        0        0        0        0        0        0        0        0        0        0        0        0        0        0        0   938020
