# Supplementary material for: Residue contact-count potentials are as effective as residue-residue contact-type potentials for ranking protein decoys
Source: BMC Struct Biol. 2008 Dec 8;8:53. doi: 10.1186/1472-6807-8-53 (PMC2642821; doi:10.1186/1472-6807-8-53)
Supplement: Additional file 1 — The complete set of counts and scores for the contact-type and contact-count scoring matrices. The zipped tar archive contains four directories containing all the residue contact data that was used in the analysis, along with the resulting scores. All data within the archive is provided as tab-delimited flat-files in text format. [file 1472-6807-8-53-S1.gz › DataDump/ContactType/ObservedCounts1/counts.10.bb.12.dat]

          ALA      ARG      ASN      ASP      CYS      GLN      GLU      GLY      HIS      ILE      LEU      LYS      MET      PHE      PRO      SER      THR      TRP      TYR      VAL
ALA    111490    52830    41144    54837    16542    35888    55530    86051    26817    84113   136405    47561    22513    56575    49257    63333    63291    19882    47058   108013
ARG         0    29448    22886    35725     9159    19389    37342    45639    14731    42228    71445    24193    11742    30846    29452    34796    33185    11158    26349    53690
ASN         0        0    26824    28150     7809    17792    25882    41135    12779    35962    51922    25459     9915    25800    24020    33489    31425     9386    23181    42107
ASP         0        0        0    34208     9512    21210    31169    51554    17446    44238    66992    35779    11941    31335    30410    39800    37451    11827    28982    54422
CYS         0        0        0        0     7132     6629     9152    14723     5378    14605    23119     8599     4355    10856     9031    12293    11166     3763     8627    18007
GLN         0        0        0        0        0    15578    20916    30795    10430    29187    48298    19165     8346    21416    20248    25628    24421     8028    18462    35748
GLU         0        0        0        0        0        0    34544    47175    16808    47338    75122    38531    12311    32729    30312    37413    36351    11488    29304    57807
GLY         0        0        0        0        0        0        0    82902    24787    64635    98452    42502    18374    46250    45607    59753    56826    17205    40389    83421
HIS         0        0        0        0        0        0        0        0     9732    21624    34834    12959     6501    16600    15097    19668    18228     6274    14397    26899
ILE         0        0        0        0        0        0        0        0        0    88854   122837    46249    20475    54293    36915    53386    53443    16596    42989    97437
LEU         0        0        0        0        0        0        0        0        0        0   208164    66683    30696    83526    61726    81302    79999    26987    64744   146967
LYS         0        0        0        0        0        0        0        0        0        0        0    31580    11068    30292    26131    34794    33380     9747    26944    52924
MET         0        0        0        0        0        0        0        0        0        0        0        0     7566    14747    11022    14555    14213     5060    11985    23728
PHE         0        0        0        0        0        0        0        0        0        0        0        0        0    40214    28634    38346    36489    13217    31828    63526
PRO         0        0        0        0        0        0        0        0        0        0        0        0        0        0    30074    34219    32661    11666    26400    48303
SER         0        0        0        0        0        0        0        0        0        0        0        0        0        0        0    49890    45377    13929    32807    64872
THR         0        0        0        0        0        0        0        0        0        0        0        0        0        0        0        0    45254    13292    31342    66652
TRP         0        0        0        0        0        0        0        0        0        0        0        0        0        0        0        0        0     5698    11514    20561
TYR         0        0        0        0        0        0        0        0        0        0        0        0        0        0        0        0        0        0    27176    50569
VAL         0        0        0        0        0        0        0        0        0        0        0        0        0        0        0        0        0        0        0   123368
