# Supplementary material for: Residue contact-count potentials are as effective as residue-residue contact-type potentials for ranking protein decoys
Source: BMC Struct Biol. 2008 Dec 8;8:53. doi: 10.1186/1472-6807-8-53 (PMC2642821; doi:10.1186/1472-6807-8-53)
Supplement: Additional file 1 — The complete set of counts and scores for the contact-type and contact-count scoring matrices. The zipped tar archive contains four directories containing all the residue contact data that was used in the analysis, along with the resulting scores. All data within the archive is provided as tab-delimited flat-files in text format. [file 1472-6807-8-53-S1.gz › DataDump/ContactType/ObservedCounts1/counts.05.br.16.dat]

          ALA      ARG      ASN      ASP      CYS      GLN      GLU      GLY      HIS      ILE      LEU      LYS      MET      PHE      PRO      SER      THR      TRP      TYR      VAL
ALA    611452   317560   245318   336463    86334   220171   354036   485299   154604   433745   731469   293166   125022   309520   279799   367134   354395   112180   257133   553519
ARG         0   191136   136833   203407    50802   124109   225712   262562    88589   241435   418251   163216    69373   179112   165050   205876   193045    65472   149389   302786
ASN         0        0   144662   166436    42704   108303   164758   223006    72409   212947   317059   156413    59207   152769   130604   188483   175851    55828   134697   241004
ASP         0        0        0   214310    54319   137445   218414   291956    97964   268222   423948   209405    75160   193835   172287   231674   218105    72008   170771   321103
CYS         0        0        0        0    28376    37776    55784    76778    28388    72737   119172    50499    22221    55329    47523    65310    58519    19773    44555    87244
GLN         0        0        0        0        0   101958   143339   181712    63237   173066   292541   125373    50873   129366   114752   155076   143519    48092   109239   207772
GLU         0        0        0        0        0        0   259760   291816   102650   293672   480615   237481    78733   209026   182381   236012   221343    72691   178409   348165
GLY         0        0        0        0        0        0        0   434580   136696   363421   577598   249700   105125   262145   242885   323139   306878    99801   226973   458508
HIS         0        0        0        0        0        0        0        0    51938   121697   201705    81963    37363    94295    81550   107981   100509    35140    79761   148476
ILE         0        0        0        0        0        0        0        0        0   407220   590552   274711   103183   269598   208408   302273   284429    86276   220416   450115
LEU         0        0        0        0        0        0        0        0        0        0  1019122   407288   160911   426115   354387   477049   448590   143487   339418   716465
LYS         0        0        0        0        0        0        0        0        0        0        0   216624    69795   186714   152196   211617   197830    60408   160053   306272
MET         0        0        0        0        0        0        0        0        0        0        0        0    39648    76248    62667    85233    80197    27212    64349   119828
PHE         0        0        0        0        0        0        0        0        0        0        0        0        0   204198   159722   219636   202679    69583   166773   313881
PRO         0        0        0        0        0        0        0        0        0        0        0        0        0        0   155004   186678   178424    62683   139484   264879
SER         0        0        0        0        0        0        0        0        0        0        0        0        0        0        0   276828   249587    80270   187431   358735
THR         0        0        0        0        0        0        0        0        0        0        0        0        0        0        0        0   242274    74130   173938   347662
TRP         0        0        0        0        0        0        0        0        0        0        0        0        0        0        0        0        0    32194    61893   106624
TYR         0        0        0        0        0        0        0        0        0        0        0        0        0        0        0        0        0        0   145402   256461
VAL         0        0        0        0        0        0        0        0        0        0        0        0        0        0        0        0        0        0        0   563202
