# Supplementary material for: Residue contact-count potentials are as effective as residue-residue contact-type potentials for ranking protein decoys
Source: BMC Struct Biol. 2008 Dec 8;8:53. doi: 10.1186/1472-6807-8-53 (PMC2642821; doi:10.1186/1472-6807-8-53)
Supplement: Additional file 1 — The complete set of counts and scores for the contact-type and contact-count scoring matrices. The zipped tar archive contains four directories containing all the residue contact data that was used in the analysis, along with the resulting scores. All data within the archive is provided as tab-delimited flat-files in text format. [file 1472-6807-8-53-S1.gz › DataDump/ContactType/ObservedCounts1/counts.01.br.08.dat]

          ALA      ARG      ASN      ASP      CYS      GLN      GLU      GLY      HIS      ILE      LEU      LYS      MET      PHE      PRO      SER      THR      TRP      TYR      VAL
ALA    117672    53616    38904    51328    15634    37508    59257    79620    24141    78436   134570    49167    21278    51531    43265    58961    57088    17909    43237    99076
ARG         0    29198    22666    38268     8164    21028    45599    43158    13654    36590    65987    24397    10629    27563    24928    33352    30397    10820    24963    46000
ASN         0        0    27434    29808     7193    19094    27760    38223    11525    30468    45415    27442     8759    22729    21406    32946    30273     8500    20373    34548
ASP         0        0        0    31102     8406    22525    30425    47264    16872    36772    58171    41319    10469    27338    26242    41579    37071    10055    24483    44945
CYS         0        0        0        0    11004     5946     8418    13185     4885    13019    21191     7793     3744     9766     7818    10855     9546     3365     8023    16316
GLN         0        0        0        0        0    18788    25073    28899     9793    26400    47137    22530     7938    19645    18677    26121    24269     7739    17546    31871
GLU         0        0        0        0        0        0    39332    45272    16313    43173    74371    51309    11825    30547    28079    40059    36489    11037    26302    51478
GLY         0        0        0        0        0        0        0    77920    21658    51885    83597    42894    15970    40180    41608    56539    51641    15455    35378    67580
HIS         0        0        0        0        0        0        0        0    10288    18080    30215    12100     5527    14121    12897    18193    16501     5563    12695    22310
ILE         0        0        0        0        0        0        0        0        0    79256   107988    41655    17114    44540    30822    44388    45443    13468    37751    90415
LEU         0        0        0        0        0        0        0        0        0        0   187272    64734    26886    70700    53640    70804    69190    22850    58745   134499
LYS         0        0        0        0        0        0        0        0        0        0        0    33398    10619    29076    23232    35809    33014    10340    27569    47318
MET         0        0        0        0        0        0        0        0        0        0        0        0     6644    12734     9513    12695    12263     4333    10724    20384
PHE         0        0        0        0        0        0        0        0        0        0        0        0        0    33432    25328    33242    30477    10783    27220    52991
PRO         0        0        0        0        0        0        0        0        0        0        0        0        0        0    26016    31283    29750    10564    23245    40520
SER         0        0        0        0        0        0        0        0        0        0        0        0        0        0        0    47550    41812    12321    28878    53502
THR         0        0        0        0        0        0        0        0        0        0        0        0        0        0        0        0    42412    10968    26333    57163
TRP         0        0        0        0        0        0        0        0        0        0        0        0        0        0        0        0        0     4666     9553    16815
TYR         0        0        0        0        0        0        0        0        0        0        0        0        0        0        0        0        0        0    24384    44261
VAL         0        0        0        0        0        0        0        0        0        0        0        0        0        0        0        0        0        0        0   118800
