# Supplementary material for: Residue contact-count potentials are as effective as residue-residue contact-type potentials for ranking protein decoys
Source: BMC Struct Biol. 2008 Dec 8;8:53. doi: 10.1186/1472-6807-8-53 (PMC2642821; doi:10.1186/1472-6807-8-53)
Supplement: Additional file 1 — The complete set of counts and scores for the contact-type and contact-count scoring matrices. The zipped tar archive contains four directories containing all the residue contact data that was used in the analysis, along with the resulting scores. All data within the archive is provided as tab-delimited flat-files in text format. [file 1472-6807-8-53-S1.gz › DataDump/ContactType/ObservedCounts1/counts.10.br.10.dat]

          ALA      ARG      ASN      ASP      CYS      GLN      GLU      GLY      HIS      ILE      LEU      LYS      MET      PHE      PRO      SER      THR      TRP      TYR      VAL
ALA    124218    52836    41834    53443    18709    35833    53121    94583    27803    92590   146632    46178    24278    63012    51764    66097    66020    21892    51559   120077
ARG         0    26728    22528    37656     9435    18496    37863    47532    14540    40264    66788    21107    11110    30767    29793    35030    32869    11685    27073    52158
ASN         0        0    28790    28723     8261    17702    24601    44457    13288    33234    47296    24832     9571    25223    25257    34981    32412     9319    23382    40317
ASP         0        0        0    31714     9561    19750    26288    53554    18735    38971    57386    37730    10789    28746    30571    40501    37187    11411    28550    49852
CYS         0        0        0        0    10524     6627     8837    16833     6025    16283    25799     8477     4800    12648     9692    13111    11902     4341     9760    20495
GLN         0        0        0        0        0    14692    18754    31906    10162    27302    44325    17777     8035    20656    20638    25778    24317     8095    18632    34693
GLU         0        0        0        0        0        0    27440    45948    16880    42175    64631    38759    10935    29999    29718    36706    34951    11094    27885    53405
GLY         0        0        0        0        0        0        0    94716    26489    65720    98863    43731    19331    49136    49806    65045    61227    18555    43675    87780
HIS         0        0        0        0        0        0        0        0    10894    21651    34130    12260     6651    17193    15770    21101    19012     6658    15290    27082
ILE         0        0        0        0        0        0        0        0        0   104950   142759    42489    22744    61799    36837    51958    54209    17783    48195   112909
LEU         0        0        0        0        0        0        0        0        0        0   240434    59822    33522    92354    61860    77751    79318    29024    70726   168074
LYS         0        0        0        0        0        0        0        0        0        0        0    26638    10162    28538    25377    33973    32582     9580    27035    50391
MET         0        0        0        0        0        0        0        0        0        0        0        0     8186    16541    11482    14587    14561     5649    13282    26355
PHE         0        0        0        0        0        0        0        0        0        0        0        0        0    46578    30300    38800    37814    14714    36195    72653
PRO         0        0        0        0        0        0        0        0        0        0        0        0        0        0    32494    36217    34121    12776    28971    48836
SER         0        0        0        0        0        0        0        0        0        0        0        0        0        0        0    52534    47121    14532    33754    65156
THR         0        0        0        0        0        0        0        0        0        0        0        0        0        0        0        0    47410    13530    32187    68779
TRP         0        0        0        0        0        0        0        0        0        0        0        0        0        0        0        0        0     6340    12557    22323
TYR         0        0        0        0        0        0        0        0        0        0        0        0        0        0        0        0        0        0    29900    56405
VAL         0        0        0        0        0        0        0        0        0        0        0        0        0        0        0        0        0        0        0   143428
