# Supplementary material for: Residue contact-count potentials are as effective as residue-residue contact-type potentials for ranking protein decoys
Source: BMC Struct Biol. 2008 Dec 8;8:53. doi: 10.1186/1472-6807-8-53 (PMC2642821; doi:10.1186/1472-6807-8-53)
Supplement: Additional file 1 — The complete set of counts and scores for the contact-type and contact-count scoring matrices. The zipped tar archive contains four directories containing all the residue contact data that was used in the analysis, along with the resulting scores. All data within the archive is provided as tab-delimited flat-files in text format. [file 1472-6807-8-53-S1.gz › DataDump/ContactType/ObservedCounts1/counts.10.bb.06.dat]

          ALA      ARG      ASN      ASP      CYS      GLN      GLU      GLY      HIS      ILE      LEU      LYS      MET      PHE      PRO      SER      THR      TRP      TYR      VAL
ALA      9560     3269     2701     3280     1327     2000     3044     7896     1757     5865     8118     2847     1406     3950     3356     4787     4679     1313     3444     8353
ARG         0     1446     1399     2384      604     1078     2393     3379      883     2339     3323     1128      555     1797     1524     2368     2287      814     1829     3332
ASN         0        0     2540     1897      541     1054     1380     3897      846     1912     2258     1578      495     1476     1501     2651     2392      547     1409     2426
ASP         0        0        0     1680      648     1021     1108     4341     1204     2222     2581     2569      618     1523     1766     2955     2728      538     1470     3021
CYS         0        0        0        0     1974      382      493     1418      404     1009     1399      524      278      852      576      998      868      324      687     1382
GLN         0        0        0        0        0      734      903     2252      559     1424     1881     1056      403     1108     1013     1646     1612      454     1119     2068
GLU         0        0        0        0        0        0     1006     3245      932     2235     2778     2571      541     1592     1437     2242     2224      552     1494     3116
GLY         0        0        0        0        0        0        0     8960     2155     4990     6634     3187     1423     4116     4173     5790     5300     1429     3647     7231
HIS         0        0        0        0        0        0        0        0      716     1244     1673      697      362     1077      907     1493     1361      393      991     1717
ILE         0        0        0        0        0        0        0        0        0     6890     6772     2438     1191     3582     1645     3476     3648     1070     2973     8181
LEU         0        0        0        0        0        0        0        0        0        0     8902     2869     1390     4263     2791     4551     4528     1410     3656     9080
LYS         0        0        0        0        0        0        0        0        0        0        0     1408      523     1663     1312     2381     2278      647     2025     3189
MET         0        0        0        0        0        0        0        0        0        0        0        0      428      891      616      940      911      302      709     1464
PHE         0        0        0        0        0        0        0        0        0        0        0        0        0     2754     1672     2795     2560      854     2264     4697
PRO         0        0        0        0        0        0        0        0        0        0        0        0        0        0     1908     2446     2119      664     1620     2550
SER         0        0        0        0        0        0        0        0        0        0        0        0        0        0        0     4322     3759      967     2351     4655
THR         0        0        0        0        0        0        0        0        0        0        0        0        0        0        0        0     4140      857     2218     5260
TRP         0        0        0        0        0        0        0        0        0        0        0        0        0        0        0        0        0      362      774     1460
TYR         0        0        0        0        0        0        0        0        0        0        0        0        0        0        0        0        0        0     2178     3852
VAL         0        0        0        0        0        0        0        0        0        0        0        0        0        0        0        0        0        0        0    11532
