# Supplementary material for: Residue contact-count potentials are as effective as residue-residue contact-type potentials for ranking protein decoys
Source: BMC Struct Biol. 2008 Dec 8;8:53. doi: 10.1186/1472-6807-8-53 (PMC2642821; doi:10.1186/1472-6807-8-53)
Supplement: Additional file 1 — The complete set of counts and scores for the contact-type and contact-count scoring matrices. The zipped tar archive contains four directories containing all the residue contact data that was used in the analysis, along with the resulting scores. All data within the archive is provided as tab-delimited flat-files in text format. [file 1472-6807-8-53-S1.gz › DataDump/ContactType/ObservedCounts1/counts.00.br.12.dat]

          ALA      ARG      ASN      ASP      CYS      GLN      GLU      GLY      HIS      ILE      LEU      LYS      MET      PHE      PRO      SER      THR      TRP      TYR      VAL
ALA    376266   187426   140916   192218    51487   131230   209988   279463    87317   259961   441391   175941    72779   177606   161520   210227   204152    64093   148937   331621
ARG         0   109896    80789   125745    29314    74030   145065   153651    50530   139393   245201    94759    39727   102659    97519   119495   110807    37731    88041   174395
ASN         0        0    88564    98788    25288    64865    97647   131342    41662   120429   180364    95379    32940    87123    79671   111318   103342    32339    77709   136935
ASP         0        0        0   120826    31500    80222   125318   169072    57977   152988   240824   132719    41684   110874   104590   136994   128072    41481    99230   183127
CYS         0        0        0        0    20624    21876    31580    46021    16894    43352    70613    28441    12932    32897    28017    38576    34131    11449    26674    52760
GLN         0        0        0        0        0    63004    87394   104618    36192    99002   173068    76945    29310    73150    69159    90933    84371    28434    63936   119501
GLU         0        0        0        0        0        0   155982   167596    59096   169676   284276   158396    44896   118953   110268   137106   129649    42460   103540   201088
GLY         0        0        0        0        0        0        0   254252    78617   206158   323956   150684    59026   148589   144169   192038   181501    56509   130344   262519
HIS         0        0        0        0        0        0        0        0    33468    68242   114580    46081    20808    52932    48581    62818    58095    20030    46073    83194
ILE         0        0        0        0        0        0        0        0        0   251984   361918   160349    60490   159222   119812   170477   164060    49523   129837   277099
LEU         0        0        0        0        0        0        0        0        0        0   631516   243124    95371   252626   206074   270907   257993    83071   201068   437083
LYS         0        0        0        0        0        0        0        0        0        0        0   130754    40179   107700    93252   125652   117072    35639    94974   180098
MET         0        0        0        0        0        0        0        0        0        0        0        0    23498    44670    35434    47442    45237    15325    36864    70624
PHE         0        0        0        0        0        0        0        0        0        0        0        0        0   119572    92659   124563   115305    39733    97205   185242
PRO         0        0        0        0        0        0        0        0        0        0        0        0        0        0    96438   113223   107080    36933    83853   153552
SER         0        0        0        0        0        0        0        0        0        0        0        0        0        0        0   164282   146142    45499   107067   204050
THR         0        0        0        0        0        0        0        0        0        0        0        0        0        0        0        0   142698    42155    99444   202829
TRP         0        0        0        0        0        0        0        0        0        0        0        0        0        0        0        0        0    17520    35030    61215
TYR         0        0        0        0        0        0        0        0        0        0        0        0        0        0        0        0        0        0    84300   151180
VAL         0        0        0        0        0        0        0        0        0        0        0        0        0        0        0        0        0        0        0   352354
