# Supplementary material for: Residue contact-count potentials are as effective as residue-residue contact-type potentials for ranking protein decoys
Source: BMC Struct Biol. 2008 Dec 8;8:53. doi: 10.1186/1472-6807-8-53 (PMC2642821; doi:10.1186/1472-6807-8-53)
Supplement: Additional file 1 — The complete set of counts and scores for the contact-type and contact-count scoring matrices. The zipped tar archive contains four directories containing all the residue contact data that was used in the analysis, along with the resulting scores. All data within the archive is provided as tab-delimited flat-files in text format. [file 1472-6807-8-53-S1.gz › DataDump/ContactType/ObservedCounts1/counts.08.bb.06.dat]

          ALA      ARG      ASN      ASP      CYS      GLN      GLU      GLY      HIS      ILE      LEU      LYS      MET      PHE      PRO      SER      THR      TRP      TYR      VAL
ALA     10000     3447     2798     3381     1391     2110     3190     8143     1824     6194     8605     3011     1475     4189     3487     4993     4908     1395     3669     8842
ARG         0     1558     1465     2468      637     1144     2533     3519      926     2484     3534     1185      579     1901     1606     2507     2429      866     1961     3551
ASN         0        0     2610     1944      571     1106     1443     3988      877     1994     2358     1628      510     1544     1569     2752     2494      583     1474     2540
ASP         0        0        0     1702      669     1072     1151     4460     1244     2299     2701     2678      644     1598     1827     3042     2827      571     1533     3147
CYS         0        0        0        0     2120      397      523     1481      431     1079     1466      550      295      904      612     1051      897      345      738     1456
GLN         0        0        0        0        0      772      956     2342      595     1534     2017     1127      418     1185     1058     1725     1705      487     1189     2199
GLU         0        0        0        0        0        0     1070     3374      981     2360     3009     2725      572     1709     1507     2337     2366      602     1628     3316
GLY         0        0        0        0        0        0        0     9188     2208     5185     6906     3294     1483     4261     4329     5967     5479     1518     3808     7539
HIS         0        0        0        0        0        0        0        0      736     1309     1753      735      390     1123      949     1538     1419      421     1052     1797
ILE         0        0        0        0        0        0        0        0        0     7280     7147     2596     1241     3810     1729     3664     3850     1158     3159     8690
LEU         0        0        0        0        0        0        0        0        0        0     9454     3066     1484     4543     2934     4791     4784     1541     3915     9655
LYS         0        0        0        0        0        0        0        0        0        0        0     1478      559     1776     1372     2501     2419      702     2189     3388
MET         0        0        0        0        0        0        0        0        0        0        0        0      446      934      645      984      948      322      769     1550
PHE         0        0        0        0        0        0        0        0        0        0        0        0        0     2910     1757     2918     2709      907     2455     4979
PRO         0        0        0        0        0        0        0        0        0        0        0        0        0        0     1978     2527     2207      713     1732     2668
SER         0        0        0        0        0        0        0        0        0        0        0        0        0        0        0     4530     3959     1044     2488     4928
THR         0        0        0        0        0        0        0        0        0        0        0        0        0        0        0        0     4358      916     2362     5575
TRP         0        0        0        0        0        0        0        0        0        0        0        0        0        0        0        0        0      396      857     1563
TYR         0        0        0        0        0        0        0        0        0        0        0        0        0        0        0        0        0        0     2362     4152
VAL         0        0        0        0        0        0        0        0        0        0        0        0        0        0        0        0        0        0        0    12268
