# Supplementary material for: Residue contact-count potentials are as effective as residue-residue contact-type potentials for ranking protein decoys
Source: BMC Struct Biol. 2008 Dec 8;8:53. doi: 10.1186/1472-6807-8-53 (PMC2642821; doi:10.1186/1472-6807-8-53)
Supplement: Additional file 1 — The complete set of counts and scores for the contact-type and contact-count scoring matrices. The zipped tar archive contains four directories containing all the residue contact data that was used in the analysis, along with the resulting scores. All data within the archive is provided as tab-delimited flat-files in text format. [file 1472-6807-8-53-S1.gz › DataDump/ContactType/ObservedCounts1/counts.12.br.15.dat]

          ALA      ARG      ASN      ASP      CYS      GLN      GLU      GLY      HIS      ILE      LEU      LYS      MET      PHE      PRO      SER      THR      TRP      TYR      VAL
ALA    429992   215195   168596   228732    62609   147888   233421   345624   108514   316037   523148   195379    89524   223261   194977   255337   248766    79742   184094   402273
ARG         0   126170    93271   138977    35805    81773   149025   184821    60917   168253   288520   105411    48153   125147   114704   140918   132516    45672   104458   211229
ASN         0        0   102448   115028    30078    73134   108972   161532    51172   148799   218201   104460    41215   107135    92852   132300   123707    38731    94678   169667
ASP         0        0        0   145642    37785    91119   141473   208526    69031   185708   288421   140309    51583   134600   120986   160783   151646    50005   118976   223873
CYS         0        0        0        0    21370    26238    37812    56048    20644    53983    87607    34607    16500    40848    33990    46767    42012    14307    32377    65047
GLN         0        0        0        0        0    66108    91818   126562    43419   119791   199171    80927    35075    89299    79276   104629    97774    33240    75467   143807
GLU         0        0        0        0        0        0   161014   199920    69188   198694   320455   154170    52877   140989   123183   157504   149359    49264   121248   236897
GLY         0        0        0        0        0        0        0   322764    99832   263671   411597   173018    75661   190490   177588   234175   222492    71771   164155   333727
HIS         0        0        0        0        0        0        0        0    37888    87530   142346    54942    26759    67784    58197    77092    71653    25279    57440   106715
ILE         0        0        0        0        0        0        0        0        0   308250   439671   187542    76547   201235   146466   214597   204808    63537   161919   338713
LEU         0        0        0        0        0        0        0        0        0        0   754260   274975   117715   314839   246384   333535   317366   104386   246608   528936
LYS         0        0        0        0        0        0        0        0        0        0        0   137440    46784   126708   103976   141890   133602    40493   108558   210162
MET         0        0        0        0        0        0        0        0        0        0        0        0    29192    56137    44030    59967    57043    19958    46624    88120
PHE         0        0        0        0        0        0        0        0        0        0        0        0        0   152972   113465   156303   145276    51229   122585   233783
PRO         0        0        0        0        0        0        0        0        0        0        0        0        0        0   112276   133129   126633    44386    99546   188089
SER         0        0        0        0        0        0        0        0        0        0        0        0        0        0        0   195934   176719    56808   132406   255687
THR         0        0        0        0        0        0        0        0        0        0        0        0        0        0        0        0   172494    52509   123830   251129
TRP         0        0        0        0        0        0        0        0        0        0        0        0        0        0        0        0        0    23764    44936    78475
TYR         0        0        0        0        0        0        0        0        0        0        0        0        0        0        0        0        0        0   105464   188364
VAL         0        0        0        0        0        0        0        0        0        0        0        0        0        0        0        0        0        0        0   424074
