# Supplementary material for: Residue contact-count potentials are as effective as residue-residue contact-type potentials for ranking protein decoys
Source: BMC Struct Biol. 2008 Dec 8;8:53. doi: 10.1186/1472-6807-8-53 (PMC2642821; doi:10.1186/1472-6807-8-53)
Supplement: Additional file 1 — The complete set of counts and scores for the contact-type and contact-count scoring matrices. The zipped tar archive contains four directories containing all the residue contact data that was used in the analysis, along with the resulting scores. All data within the archive is provided as tab-delimited flat-files in text format. [file 1472-6807-8-53-S1.gz › DataDump/ContactType/ObservedCounts1/counts.12.br.07.dat]

          ALA      ARG      ASN      ASP      CYS      GLN      GLU      GLY      HIS      ILE      LEU      LYS      MET      PHE      PRO      SER      THR      TRP      TYR      VAL
ALA     32320    11954    10040    11455     5089     7923    11347    23570     6510    28919    41474    10114     6099    16147    13272    16050    18219     5300    13376    38635
ARG         0     5158     5357     9472     2336     4163     8880    11668     3387     9821    14990     3953     2403     7041     6502     8437     8289     2921     6859    13454
ASN         0        0     8774     7651     2141     4203     5893    12692     3266     8133    10447     5940     2246     6046     6613     9896     9310     2181     5470    10001
ASP         0        0        0     6426     2337     4093     4328    13450     4725     9003    11656     9408     2376     5864     7108    11494    10382     2114     5363    11688
CYS         0        0        0        0     5782     1573     1937     4448     1628     4587     6752     1959     1214     3300     2630     3474     3206     1165     2605     6139
GLN         0        0        0        0        0     3108     3645     7673     2255     6604     9562     3980     1700     4562     4903     6332     6235     1795     4292     8917
GLU         0        0        0        0        0        0     4104    10655     3781    10029    13456     9240     2356     6127     6610     9093     8944     2163     5493    13250
GLY         0        0        0        0        0        0        0    26084     6988    16907    24131    10499     5007    12828    13560    17802    16776     4672    11512    23203
HIS         0        0        0        0        0        0        0        0     2780     5475     7875     2684     1528     4151     4103     5438     5034     1572     3682     7284
ILE         0        0        0        0        0        0        0        0        0    28950    33265    10401     5503    15382     9292    13847    15171     4551    12956    35109
LEU         0        0        0        0        0        0        0        0        0        0    51590    13061     7292    20540    14826    18855    19635     6704    16995    44184
LYS         0        0        0        0        0        0        0        0        0        0        0     4770     2175     6394     5623     8236     8257     2310     7134    13121
MET         0        0        0        0        0        0        0        0        0        0        0        0     1956     3964     2893     3620     3662     1382     3233     6908
PHE         0        0        0        0        0        0        0        0        0        0        0        0        0    11146     7922     9680     9492     3372     8885    19368
PRO         0        0        0        0        0        0        0        0        0        0        0        0        0        0     8782     9538     9284     3454     7620    13345
SER         0        0        0        0        0        0        0        0        0        0        0        0        0        0        0    14006    13309     3449     8075    17728
THR         0        0        0        0        0        0        0        0        0        0        0        0        0        0        0        0    14444     3171     7978    20809
TRP         0        0        0        0        0        0        0        0        0        0        0        0        0        0        0        0        0     1376     3045     6008
TYR         0        0        0        0        0        0        0        0        0        0        0        0        0        0        0        0        0        0     8056    16011
VAL         0        0        0        0        0        0        0        0        0        0        0        0        0        0        0        0        0        0        0    50082
