# Supplementary material for: Residue contact-count potentials are as effective as residue-residue contact-type potentials for ranking protein decoys
Source: BMC Struct Biol. 2008 Dec 8;8:53. doi: 10.1186/1472-6807-8-53 (PMC2642821; doi:10.1186/1472-6807-8-53)
Supplement: Additional file 1 — The complete set of counts and scores for the contact-type and contact-count scoring matrices. The zipped tar archive contains four directories containing all the residue contact data that was used in the analysis, along with the resulting scores. All data within the archive is provided as tab-delimited flat-files in text format. [file 1472-6807-8-53-S1.gz › DataDump/ContactType/ObservedCounts1/counts.00.rr.08.dat]

          ALA      ARG      ASN      ASP      CYS      GLN      GLU      GLY      HIS      ILE      LEU      LYS      MET      PHE      PRO      SER      THR      TRP      TYR      VAL
ALA     70642    32562    23619    31891     9182    23390    37034    49208    14493    46478    80801    30614    13185    32193    25837    35720    34390    10974    26106    58578
ARG         0    18362    14121    24055     4945    13545    29338    27166     8556    22620    40750    15786     6699    17181    14986    20696    18640     6765    15706    27913
ASN         0        0    16614    18120     4182    11770    17826    24282     7137    18555    27902    16972     5377    13997    13441    19906    18087     5369    12375    20736
ASP         0        0        0    19580     5014    13904    20438    30058    10448    22951    36272    26350     6476    17583    17154    25421    22571     6596    15640    27514
CYS         0        0        0        0     5928     3570     5049     8283     3063     7831    12907     4576     2271     5990     4583     6522     5645     2020     4791     9554
GLN         0        0        0        0        0    12192    16341    18301     6156    16147    29400    14359     5076    12143    11701    16103    14903     4933    11036    19492
GLU         0        0        0        0        0        0    27260    29186    10311    26867    46314    33333     7550    19074    18120    24784    22821     6957    16466    31635
GLY         0        0        0        0        0        0        0    47362    13734    32251    51615    28206     9937    25204    25473    35612    32355     9646    22342    41553
HIS         0        0        0        0        0        0        0        0     6606    10961    18746     7473     3437     8956     8219    11085    10115     3433     7849    13294
ILE         0        0        0        0        0        0        0        0        0    50084    70836    25435    10841    27858    18864    26875    27629     8211    23190    54369
LEU         0        0        0        0        0        0        0        0        0        0   123280    40456    17207    44964    33459    43690    43468    14224    36718    85012
LYS         0        0        0        0        0        0        0        0        0        0        0    21346     6786    17600    14322    22079    20230     6298    16758    28914
MET         0        0        0        0        0        0        0        0        0        0        0        0     4232     8014     5822     7688     7527     2658     6627    12796
PHE         0        0        0        0        0        0        0        0        0        0        0        0        0    21534    15694    20799    19020     6844    17336    33005
PRO         0        0        0        0        0        0        0        0        0        0        0        0        0        0    15166    19079    18003     6232    14489    24558
SER         0        0        0        0        0        0        0        0        0        0        0        0        0        0        0    29512    25350     7651    17708    32276
THR         0        0        0        0        0        0        0        0        0        0        0        0        0        0        0        0    25184     6730    16312    34163
TRP         0        0        0        0        0        0        0        0        0        0        0        0        0        0        0        0        0     2786     5837    10241
TYR         0        0        0        0        0        0        0        0        0        0        0        0        0        0        0        0        0        0    14994    26987
VAL         0        0        0        0        0        0        0        0        0        0        0        0        0        0        0        0        0        0        0    68398
