# Supplementary material for: Residue contact-count potentials are as effective as residue-residue contact-type potentials for ranking protein decoys
Source: BMC Struct Biol. 2008 Dec 8;8:53. doi: 10.1186/1472-6807-8-53 (PMC2642821; doi:10.1186/1472-6807-8-53)
Supplement: Additional file 1 — The complete set of counts and scores for the contact-type and contact-count scoring matrices. The zipped tar archive contains four directories containing all the residue contact data that was used in the analysis, along with the resulting scores. All data within the archive is provided as tab-delimited flat-files in text format. [file 1472-6807-8-53-S1.gz › DataDump/ContactType/ObservedCounts1/counts.08.rr.07.dat]

          ALA      ARG      ASN      ASP      CYS      GLN      GLU      GLY      HIS      ILE      LEU      LYS      MET      PHE      PRO      SER      THR      TRP      TYR      VAL
ALA     18024     6328     5400     6042     2885     4429     5910    13001     3636    17081    27165     5154     3908     9937     7263     8637     9564     3152     8073    20988
ARG         0     2790     3000     5672     1283     2426     5591     6487     1961     5130     8652     2017     1408     3939     3599     4610     4579     1738     4001     6768
ASN         0        0     4862     4283     1136     2432     3512     6825     1818     4266     5785     3201     1278     3172     3699     5453     5120     1235     2970     5123
ASP         0        0        0     3536     1206     2365     2394     7065     2792     4425     6179     5658     1237     3080     3888     6216     5514     1217     2994     5570
CYS         0        0        0        0     3582      838     1018     2468      949     2867     4473     1041      802     2040     1540     1872     1745      679     1561     3673
GLN         0        0        0        0        0     1888     2163     4239     1317     3649     5911     2319     1058     2593     2813     3604     3650     1043     2498     4696
GLU         0        0        0        0        0        0     2220     5712     2320     5189     7792     5808     1313     3280     3747     5398     5132     1238     3077     6591
GLY         0        0        0        0        0        0        0    13752     3797     9429    13869     5563     2823     7141     7249     9520     8969     2648     6461    12621
HIS         0        0        0        0        0        0        0        0     1654     3017     4738     1459      916     2379     2311     3170     2788      935     2119     3755
ILE         0        0        0        0        0        0        0        0        0    20686    24592     5328     3589    10035     5621     7126     8400     2824     8275    23662
LEU         0        0        0        0        0        0        0        0        0        0    39224     7303     5122    14601     9559    10465    11518     4753    11827    31925
LYS         0        0        0        0        0        0        0        0        0        0        0     2354     1244     3405     2922     4514     4562     1352     4059     6466
MET         0        0        0        0        0        0        0        0        0        0        0        0     1274     2554     1735     2020     2054      926     2155     4285
PHE         0        0        0        0        0        0        0        0        0        0        0        0        0     7152     4857     5169     4904     2109     5544    11755
PRO         0        0        0        0        0        0        0        0        0        0        0        0        0        0     4840     5177     5213     2183     4715     7577
SER         0        0        0        0        0        0        0        0        0        0        0        0        0        0        0     7768     7219     1937     4455     8893
THR         0        0        0        0        0        0        0        0        0        0        0        0        0        0        0        0     7982     1726     4322    10958
TRP         0        0        0        0        0        0        0        0        0        0        0        0        0        0        0        0        0      838     1861     3463
TYR         0        0        0        0        0        0        0        0        0        0        0        0        0        0        0        0        0        0     4806     9601
VAL         0        0        0        0        0        0        0        0        0        0        0        0        0        0        0        0        0        0        0    30832
