# Supplementary material for: Residue contact-count potentials are as effective as residue-residue contact-type potentials for ranking protein decoys
Source: BMC Struct Biol. 2008 Dec 8;8:53. doi: 10.1186/1472-6807-8-53 (PMC2642821; doi:10.1186/1472-6807-8-53)
Supplement: Additional file 1 — The complete set of counts and scores for the contact-type and contact-count scoring matrices. The zipped tar archive contains four directories containing all the residue contact data that was used in the analysis, along with the resulting scores. All data within the archive is provided as tab-delimited flat-files in text format. [file 1472-6807-8-53-S1.gz › DataDump/ContactType/ObservedCounts1/counts.05.br.19.dat]

          ALA      ARG      ASN      ASP      CYS      GLN      GLU      GLY      HIS      ILE      LEU      LYS      MET      PHE      PRO      SER      THR      TRP      TYR      VAL
ALA    921540   497676   390648   536675   128597   347038   563322   758429   240895   634752  1078923   464505   188190   462886   443652   575456   549546   170879   389106   815492
ARG         0   306254   219251   320206    78468   199067   355340   420053   142301   368324   637783   265453   108283   276271   261901   329005   306056   101384   230365   465397
ASN         0        0   230798   269596    66122   174191   269186   355550   115837   332005   497433   254967    94189   239898   208301   301432   279300    88243   211959   378165
ASP         0        0        0   349958    85643   222865   362042   469432   156282   421039   667617   334153   119986   307502   279000   374761   351941   114048   268878   506508
CYS         0        0        0        0    37654    58214    88464   117014    43037   105366   174192    79612    32580    80691    72955    99963    88416    29188    65563   126099
GLN         0        0        0        0        0   162558   232336   291403   101065   266451   450153   202799    79538   200226   183139   247750   228440    74538   169710   321747
GLU         0        0        0        0        0        0   425108   476054   164999   458501   746332   377310   125353   329476   295845   384434   357345   114403   279949   544986
GLY         0        0        0        0        0        0        0   682968   215244   559792   892865   405027   163326   406827   387650   511375   484433   155938   353276   706595
HIS         0        0        0        0        0        0        0        0    78844   186247   309708   134143    57377   143941   130090   169790   157619    53925   122419   227947
ILE         0        0        0        0        0        0        0        0        0   569826   838534   424167   150487   386726   327684   464342   428524   127424   323151   634730
LEU         0        0        0        0        0        0        0        0        0        0  1449918   629528   236693   615617   553128   737123   679458   210992   500584  1022215
LYS         0        0        0        0        0        0        0        0        0        0        0   352522   111046   292710   245699   344486   318205    95667   250699   475443
MET         0        0        0        0        0        0        0        0        0        0        0        0    58102   112010    99124   132703   122969    40748    95937   175891
PHE         0        0        0        0        0        0        0        0        0        0        0        0        0   296836   250948   341658   310368   103015   246861   454002
PRO         0        0        0        0        0        0        0        0        0        0        0        0        0        0   245596   299850   284289    97278   216377   414987
SER         0        0        0        0        0        0        0        0        0        0        0        0        0        0        0   439874   394987   124425   290892   552555
THR         0        0        0        0        0        0        0        0        0        0        0        0        0        0        0        0   377516   113972   267824   524130
TRP         0        0        0        0        0        0        0        0        0        0        0        0        0        0        0        0        0    47594    92900   157749
TYR         0        0        0        0        0        0        0        0        0        0        0        0        0        0        0        0        0        0   218564   376271
VAL         0        0        0        0        0        0        0        0        0        0        0        0        0        0        0        0        0        0        0   795712
