# Supplementary material for: Residue contact-count potentials are as effective as residue-residue contact-type potentials for ranking protein decoys
Source: BMC Struct Biol. 2008 Dec 8;8:53. doi: 10.1186/1472-6807-8-53 (PMC2642821; doi:10.1186/1472-6807-8-53)
Supplement: Additional file 1 — The complete set of counts and scores for the contact-type and contact-count scoring matrices. The zipped tar archive contains four directories containing all the residue contact data that was used in the analysis, along with the resulting scores. All data within the archive is provided as tab-delimited flat-files in text format. [file 1472-6807-8-53-S1.gz › DataDump/ContactType/ObservedCounts1/counts.10.rr.16.dat]

          ALA      ARG      ASN      ASP      CYS      GLN      GLU      GLY      HIS      ILE      LEU      LYS      MET      PHE      PRO      SER      THR      TRP      TYR      VAL
ALA    264338   132622   103846   140905    38656    91275   144157   214258    67186   194768   324616   120182    55517   138729   120007   157185   152900    49869   114232   247472
ARG         0    77692    56939    83819    22064    50156    90245   113541    37588   104296   178728    64774    29772    77694    69725    86146    81039    28216    64359   130701
ASN         0        0    61598    69711    18479    44609    66804    98538    31391    92197   136018    63256    25544    66444    56325    80370    75282    24194    58399   104797
ASP         0        0        0    88760    23234    55816    87323   127147    41919   114866   179387    84637    31984    83310    73146    97796    92093    30949    73384   137911
CYS         0        0        0        0    12698    16221    23456    34735    12717    33389    54592    21418    10245    25500    20733    28678    25822     8982    20205    39942
GLN         0        0        0        0        0    40596    56482    78034    26657    74176   123725    49496    21750    55542    48317    64072    60043    20612    46673    88894
GLU         0        0        0        0        0        0    99438   123402    42368   122847   199020    92990    32827    87650    75473    96355    91311    30467    74855   146184
GLY         0        0        0        0        0        0        0   197606    61362   164951   259605   106017    47377   119539   107915   143220   136439    45089   102566   208140
HIS         0        0        0        0        0        0        0        0    22990    54301    89034    33804    16731    42285    35544    47080    43841    15751    35576    66191
ILE         0        0        0        0        0        0        0        0        0   188344   270804   115593    47517   124223    91078   132990   126462    39721   100483   207202
LEU         0        0        0        0        0        0        0        0        0        0   463990   169750    73117   195234   153138   208138   196876    65182   153938   326483
LYS         0        0        0        0        0        0        0        0        0        0        0    84594    28996    78250    63224    86393    81341    25138    66796   129127
MET         0        0        0        0        0        0        0        0        0        0        0        0    18068    34981    27336    37376    35349    12493    29214    54642
PHE         0        0        0        0        0        0        0        0        0        0        0        0        0    94712    70237    97160    90084    32184    76408   144761
PRO         0        0        0        0        0        0        0        0        0        0        0        0        0        0    67962    80732    77023    27366    60958   116099
SER         0        0        0        0        0        0        0        0        0        0        0        0        0        0        0   118560   107569    35185    81989   157690
THR         0        0        0        0        0        0        0        0        0        0        0        0        0        0        0        0   104578    32640    76593   154352
TRP         0        0        0        0        0        0        0        0        0        0        0        0        0        0        0        0        0    14812    28151    48958
TYR         0        0        0        0        0        0        0        0        0        0        0        0        0        0        0        0        0        0    65926   116675
VAL         0        0        0        0        0        0        0        0        0        0        0        0        0        0        0        0        0        0        0   258584
