# Supplementary material for: Residue contact-count potentials are as effective as residue-residue contact-type potentials for ranking protein decoys
Source: BMC Struct Biol. 2008 Dec 8;8:53. doi: 10.1186/1472-6807-8-53 (PMC2642821; doi:10.1186/1472-6807-8-53)
Supplement: Additional file 1 — The complete set of counts and scores for the contact-type and contact-count scoring matrices. The zipped tar archive contains four directories containing all the residue contact data that was used in the analysis, along with the resulting scores. All data within the archive is provided as tab-delimited flat-files in text format. [file 1472-6807-8-53-S1.gz › DataDump/ContactType/ObservedCounts1/counts.12.bb.08.dat]

          ALA      ARG      ASN      ASP      CYS      GLN      GLU      GLY      HIS      ILE      LEU      LYS      MET      PHE      PRO      SER      THR      TRP      TYR      VAL
ALA     21424     8696     7375     8737     3365     5775     8355    17922     4765    17713    26416     7619     4124    10734     9563    11503    12372     3544     8877    23534
ARG         0     4036     4000     6778     1661     3102     6323     9113     2534     6945    10876     3190     1771     5149     5108     6233     5909     1979     4752     9326
ASN         0        0     6064     5533     1559     3164     4294     9591     2443     5905     7831     4498     1653     4484     4942     7089     6646     1547     4017     7295
ASP         0        0        0     5156     1740     3141     3647    10724     3459     6651     9026     6732     1822     4632     5551     8066     7243     1677     4223     8493
CYS         0        0        0        0     3128     1151     1461     3201     1126     3028     4527     1457      841     2191     1929     2453     2252      764     1757     3943
GLN         0        0        0        0        0     2388     2823     6073     1716     4613     7015     3030     1243     3337     3786     4598     4404     1300     3054     6142
GLU         0        0        0        0        0        0     3378     8718     2845     7098     9933     6609     1749     4538     5074     6538     6261     1613     4112     9199
GLY         0        0        0        0        0        0        0    20876     5238    12247    18236     8532     3721     9457    10414    13569    12517     3429     8359    16365
HIS         0        0        0        0        0        0        0        0     1980     3774     5548     2025     1096     2895     3035     3969     3661     1103     2605     4945
ILE         0        0        0        0        0        0        0        0        0    18918    22358     7369     3627     9908     6703     9464    10366     2921     8234    22455
LEU         0        0        0        0        0        0        0        0        0        0    35456     9799     4978    13766    10714    13580    13822     4413    11246    29079
LYS         0        0        0        0        0        0        0        0        0        0        0     3954     1635     4694     4402     6082     5991     1606     5006     9202
MET         0        0        0        0        0        0        0        0        0        0        0        0     1300     2633     2079     2600     2595      902     2184     4466
PHE         0        0        0        0        0        0        0        0        0        0        0        0        0     7390     5523     6951     6665     2272     5866    12370
PRO         0        0        0        0        0        0        0        0        0        0        0        0        0        0     6588     7158     6825     2354     5296     9302
SER         0        0        0        0        0        0        0        0        0        0        0        0        0        0        0    10076     9218     2505     5863    12151
THR         0        0        0        0        0        0        0        0        0        0        0        0        0        0        0        0     9600     2310     5604    13893
TRP         0        0        0        0        0        0        0        0        0        0        0        0        0        0        0        0        0      980     2039     3811
TYR         0        0        0        0        0        0        0        0        0        0        0        0        0        0        0        0        0        0     5328    10256
VAL         0        0        0        0        0        0        0        0        0        0        0        0        0        0        0        0        0        0        0    31050
