# Supplementary material for: Residue contact-count potentials are as effective as residue-residue contact-type potentials for ranking protein decoys
Source: BMC Struct Biol. 2008 Dec 8;8:53. doi: 10.1186/1472-6807-8-53 (PMC2642821; doi:10.1186/1472-6807-8-53)
Supplement: Additional file 1 — The complete set of counts and scores for the contact-type and contact-count scoring matrices. The zipped tar archive contains four directories containing all the residue contact data that was used in the analysis, along with the resulting scores. All data within the archive is provided as tab-delimited flat-files in text format. [file 1472-6807-8-53-S1.gz › DataDump/ContactType/ObservedCounts1/counts.05.br.12.dat]

          ALA      ARG      ASN      ASP      CYS      GLN      GLU      GLY      HIS      ILE      LEU      LYS      MET      PHE      PRO      SER      THR      TRP      TYR      VAL
ALA    267336   126551    96512   128564    38969    87092   134517   201215    63095   199227   329672   114493    54088   135257   114023   148462   147422    47798   111966   254322
ARG         0    70746    53321    83838    21309    47330    91269   105523    34605    99309   171572    58251    27830    73175    67214    80930    76556    26691    62226   125540
ASN         0        0    60292    64711    17979    42004    60984    91894    28965    83030   123179    59534    23162    60184    53298    75946    71033    21910    54032    96148
ASP         0        0        0    77722    21982    50778    75007   115516    39876   102353   159192    83818    28084    73072    67575    90011    85041    27538    67157   124289
CYS         0        0        0        0    16976    15601    21639    33939    12573    34428    55236    20030    10166    25880    20664    28289    25589     8948    20543    41793
GLN         0        0        0        0        0    38526    52011    71736    24490    69224   117350    46802    20145    51099    46362    60275    57031    19444    44383    84619
GLU         0        0        0        0        0        0    87344   109345    39623   113407   184551    94048    29584    78924    69699    87756    84540    28033    70206   136211
GLY         0        0        0        0        0        0        0   183636    56374   150715   234020    97537    43157   107601   100455   133990   127575    40562    94039   191883
HIS         0        0        0        0        0        0        0        0    22496    50629    82955    30406    15295    38911    33476    44797    41536    14719    33920    62141
ILE         0        0        0        0        0        0        0        0        0   209504   294470   109545    48453   129854    85144   123681   123335    39667   102859   227547
LEU         0        0        0        0        0        0        0        0        0        0   504796   160852    74171   202102   145045   191985   189409    65826   155862   352422
LYS         0        0        0        0        0        0        0        0        0        0        0    76956    26647    72448    59594    80800    76865    23527    64300   124166
MET         0        0        0        0        0        0        0        0        0        0        0        0    18084    35369    25541    34297    33391    12125    28564    55882
PHE         0        0        0        0        0        0        0        0        0        0        0        0        0    96414    65841    89170    85028    31583    76419   149087
PRO         0        0        0        0        0        0        0        0        0        0        0        0        0        0    65824    76250    72696    26784    60547   109693
SER         0        0        0        0        0        0        0        0        0        0        0        0        0        0        0   112276   102219    32859    76510   148882
THR         0        0        0        0        0        0        0        0        0        0        0        0        0        0        0        0   101320    31043    73151   152529
TRP         0        0        0        0        0        0        0        0        0        0        0        0        0        0        0        0        0    14058    27498    48613
TYR         0        0        0        0        0        0        0        0        0        0        0        0        0        0        0        0        0        0    64704   119225
VAL         0        0        0        0        0        0        0        0        0        0        0        0        0        0        0        0        0        0        0   286794
