# Supplementary material for: Residue contact-count potentials are as effective as residue-residue contact-type potentials for ranking protein decoys
Source: BMC Struct Biol. 2008 Dec 8;8:53. doi: 10.1186/1472-6807-8-53 (PMC2642821; doi:10.1186/1472-6807-8-53)
Supplement: Additional file 1 — The complete set of counts and scores for the contact-type and contact-count scoring matrices. The zipped tar archive contains four directories containing all the residue contact data that was used in the analysis, along with the resulting scores. All data within the archive is provided as tab-delimited flat-files in text format. [file 1472-6807-8-53-S1.gz › DataDump/ContactType/ObservedCounts1/counts.10.rr.20.dat]

          ALA      ARG      ASN      ASP      CYS      GLN      GLU      GLY      HIS      ILE      LEU      LYS      MET      PHE      PRO      SER      THR      TRP      TYR      VAL
ALA    466628   249963   197850   269465    66007   173472   278865   391211   123448   324895   550664   230729    97011   238980   224573   291934   279432    88287   200827   417130
ARG         0   151852   109756   158668    40146    98552   172734   215093    72174   187046   322322   130167    55359   141298   130874   165533   154026    51765   117383   236485
ASN         0        0   116386   134921    33646    86723   132687   183957    59146   169216   253395   125669    48339   123138   105410   152411   141066    45241   108514   193443
ASP         0        0        0   173704    43307   110092   177314   240441    79184   213876   337311   163100    61204   156724   139768   188783   177156    58002   136795   256861
CYS         0        0        0        0    18802    29368    44609    60770    22263    54587    90414    40150    17043    42131    37018    50963    45305    15195    34038    65207
GLN         0        0        0        0        0    79488   112827   148677    51077   134829   226517    98545    40659   101545    91363   123763   114396    37900    86045   162813
GLU         0        0        0        0        0        0   202792   240975    82415   229185   370494   180839    63137   165728   146098   190728   178040    57456   140278   272570
GLY         0        0        0        0        0        0        0   357946   112094   292043   464947   205372    85551   213817   199995   264694   250637    81648   185062   368268
HIS         0        0        0        0        0        0        0        0    40564    96442   159805    67261    29825    74782    66584    86698    80801    28085    63325   118008
ILE         0        0        0        0        0        0        0        0        0   293514   432279   211946    78248   200870   167055   237695   219652    66838   167777   327023
LEU         0        0        0        0        0        0        0        0        0        0   746248   313570   122998   319813   280965   377308   347551   110212   260100   525234
LYS         0        0        0        0        0        0        0        0        0        0        0   169462    55730   146670   121738   171025   157978    47899   125582   237759
MET         0        0        0        0        0        0        0        0        0        0        0        0    30448    58579    50656    68226    63395    21415    50178    91293
PHE         0        0        0        0        0        0        0        0        0        0        0        0        0   155582   128364   176235   160060    54077   128925   235798
PRO         0        0        0        0        0        0        0        0        0        0        0        0        0        0   124542   152398   144337    49653   110172   211479
SER         0        0        0        0        0        0        0        0        0        0        0        0        0        0        0   223196   200505    63968   149415   282992
THR         0        0        0        0        0        0        0        0        0        0        0        0        0        0        0        0   191402    58639   137587   268414
TRP         0        0        0        0        0        0        0        0        0        0        0        0        0        0        0        0        0    24998    48742    82396
TYR         0        0        0        0        0        0        0        0        0        0        0        0        0        0        0        0        0        0   114096   194845
VAL         0        0        0        0        0        0        0        0        0        0        0        0        0        0        0        0        0        0        0   409222
