# Supplementary material for: Residue contact-count potentials are as effective as residue-residue contact-type potentials for ranking protein decoys
Source: BMC Struct Biol. 2008 Dec 8;8:53. doi: 10.1186/1472-6807-8-53 (PMC2642821; doi:10.1186/1472-6807-8-53)
Supplement: Additional file 1 — The complete set of counts and scores for the contact-type and contact-count scoring matrices. The zipped tar archive contains four directories containing all the residue contact data that was used in the analysis, along with the resulting scores. All data within the archive is provided as tab-delimited flat-files in text format. [file 1472-6807-8-53-S1.gz › DataDump/ContactType/ObservedCounts1/counts.08.bb.15.dat]

          ALA      ARG      ASN      ASP      CYS      GLN      GLU      GLY      HIS      ILE      LEU      LYS      MET      PHE      PRO      SER      THR      TRP      TYR      VAL
ALA    235054   121194    93766   128390    33715    83280   133373   185186    59379   169996   282810   111767    48098   119787   107768   140673   137067    43188    99830   217840
ARG         0    72474    52734    79053    19752    47038    86142   100944    34112    93773   160635    61492    26618    69401    64081    79386    74916    25295    57942   117974
ASN         0        0    57000    64585    16585    41395    62305    86879    28056    82111   120567    59729    22660    58825    51346    73317    68680    21445    52085    93615
ASP         0        0        0    82462    21001    51973    81795   113143    38069   103617   161272    80647    28655    74578    67205    89869    84959    27619    66122   124957
CYS         0        0        0        0    11506    14572    21432    29669    11059    28790    46543    19492     8672    21563    18599    25457    22891     7680    17244    34723
GLN         0        0        0        0        0    38178    53367    69211    24196    66842   111806    47268    19530    49550    44314    59267    55370    18461    41953    80619
GLU         0        0        0        0        0        0    95138   110393    39444   112924   182340    89926    29940    79766    69819    89931    85041    27752    68651   134971
GLY         0        0        0        0        0        0        0   169466    53033   139175   217545    95485    39932   100185    95526   125749   119426    38039    87143   176432
HIS         0        0        0        0        0        0        0        0    20454    47306    77074    31351    14453    36340    31902    42006    39173    13517    30962    57746
ILE         0        0        0        0        0        0        0        0        0   164230   234139   106233    40557   106459    80330   117158   111734    33890    86533   181092
LEU         0        0        0        0        0        0        0        0        0        0   400728   155695    62473   166537   135471   182371   173284    55806   131739   283513
LYS         0        0        0        0        0        0        0        0        0        0        0    80896    26541    71521    58669    81164    76499    22958    61741   119250
MET         0        0        0        0        0        0        0        0        0        0        0        0    15408    29617    24157    32631    31114    10547    24973    47034
PHE         0        0        0        0        0        0        0        0        0        0        0        0        0    80470    61853    84723    78822    27103    65132   124098
PRO         0        0        0        0        0        0        0        0        0        0        0        0        0        0    61462    73218    69944    24403    54515   103390
SER         0        0        0        0        0        0        0        0        0        0        0        0        0        0        0   108366    97711    30946    72477   139940
THR         0        0        0        0        0        0        0        0        0        0        0        0        0        0        0        0    95672    28766    67733   137367
TRP         0        0        0        0        0        0        0        0        0        0        0        0        0        0        0        0        0    12610    24121    41886
TYR         0        0        0        0        0        0        0        0        0        0        0        0        0        0        0        0        0        0    56564   100942
VAL         0        0        0        0        0        0        0        0        0        0        0        0        0        0        0        0        0        0        0   227176
