# Supplementary material for: Residue contact-count potentials are as effective as residue-residue contact-type potentials for ranking protein decoys
Source: BMC Struct Biol. 2008 Dec 8;8:53. doi: 10.1186/1472-6807-8-53 (PMC2642821; doi:10.1186/1472-6807-8-53)
Supplement: Additional file 1 — The complete set of counts and scores for the contact-type and contact-count scoring matrices. The zipped tar archive contains four directories containing all the residue contact data that was used in the analysis, along with the resulting scores. All data within the archive is provided as tab-delimited flat-files in text format. [file 1472-6807-8-53-S1.gz › DataDump/ContactType/ObservedCounts1/counts.12.rr.09.dat]

          ALA      ARG      ASN      ASP      CYS      GLN      GLU      GLY      HIS      ILE      LEU      LYS      MET      PHE      PRO      SER      THR      TRP      TYR      VAL
ALA     42548    16488    13271    16548     6329    11391    16121    31784     9095    31339    49724    13985     8244    22007    16888    21387    21411     7460    17482    40332
ARG         0     7932     7134    12788     2979     5813    12769    15290     4592    11806    19797     5833     3379     9677     9401    11267    10156     3821     8779    15241
ASN         0        0     9738     9468     2671     5654     7793    14840     4361     9658    13754     7831     3033     7861     8357    11522    10517     2961     7343    12015
ASP         0        0        0     9810     2959     6078     7503    17086     6489    10848    15899    12965     3211     8487     9835    13371    11849     3489     8874    14203
CYS         0        0        0        0     4274     2066     2593     5693     2076     5493     8912     2525     1648     4412     3129     4244     3861     1508     3326     6934
GLN         0        0        0        0        0     4628     5670    10175     3278     7955    12890     5439     2458     6400     6725     8213     7572     2530     5906    10245
GLU         0        0        0        0        0        0     7434    14138     5523    11806    17879    13066     3192     8816     9337    11807    10809     3468     8436    15007
GLY         0        0        0        0        0        0        0    32192     8882    20406    30806    13956     6350    16250    16623    21615    19988     6118    14307    27898
HIS         0        0        0        0        0        0        0        0     3882     6779    10910     3724     2185     5744     5199     7099     6284     2276     5114     8558
ILE         0        0        0        0        0        0        0        0        0    38240    52548    11956     7947    22152    11591    15913    17156     5985    16531    40042
LEU         0        0        0        0        0        0        0        0        0        0    90030    16939    11759    33135    20070    23867    25105    10008    24756    60132
LYS         0        0        0        0        0        0        0        0        0        0        0     7138     2959     8708     7807    10708    10060     3024     8528    14421
MET         0        0        0        0        0        0        0        0        0        0        0        0     2892     5916     3831     4699     4656     1979     4668     9015
PHE         0        0        0        0        0        0        0        0        0        0        0        0        0    17206    10110    12454    12366     5218    12794    25719
PRO         0        0        0        0        0        0        0        0        0        0        0        0        0        0    10914    11809    11169     4380     9717    15361
SER         0        0        0        0        0        0        0        0        0        0        0        0        0        0        0    17372    15173     4744    10748    20073
THR         0        0        0        0        0        0        0        0        0        0        0        0        0        0        0        0    15296     4267    10247    21873
TRP         0        0        0        0        0        0        0        0        0        0        0        0        0        0        0        0        0     2148     4270     7498
TYR         0        0        0        0        0        0        0        0        0        0        0        0        0        0        0        0        0        0    10188    19260
VAL         0        0        0        0        0        0        0        0        0        0        0        0        0        0        0        0        0        0        0    50238
