# Supplementary material for: Residue contact-count potentials are as effective as residue-residue contact-type potentials for ranking protein decoys
Source: BMC Struct Biol. 2008 Dec 8;8:53. doi: 10.1186/1472-6807-8-53 (PMC2642821; doi:10.1186/1472-6807-8-53)
Supplement: Additional file 1 — The complete set of counts and scores for the contact-type and contact-count scoring matrices. The zipped tar archive contains four directories containing all the residue contact data that was used in the analysis, along with the resulting scores. All data within the archive is provided as tab-delimited flat-files in text format. [file 1472-6807-8-53-S1.gz › DataDump/ContactType/ObservedCounts1/counts.10.bb.10.dat]

          ALA      ARG      ASN      ASP      CYS      GLN      GLU      GLY      HIS      ILE      LEU      LYS      MET      PHE      PRO      SER      THR      TRP      TYR      VAL
ALA     58942    25860    20600    26109     8874    17454    25968    46108    13287    42706    68042    23025    11451    29422    25158    32370    32077    10075    24159    56017
ARG         0    13284    11060    17986     4665     9009    17950    23725     7040    19141    31490    10597     5356    14824    14713    17269    16104     5582    12926    25335
ASN         0        0    14354    14306     3969     8674    12053    22205     6481    15943    22595    12466     4592    12209    12561    17353    16093     4462    11258    19565
ASP         0        0        0    15662     4698     9674    12917    26946     9067    18712    27582    18382     5216    13958    15131    20210    18387     5373    13404    24087
CYS         0        0        0        0     5084     3225     4356     8092     2848     7559    11924     4223     2250     5804     4851     6412     5768     1976     4522     9641
GLN         0        0        0        0        0     7252     9159    15904     4854    12954    20889     8899     3777     9825    10170    12827    12005     3784     8818    16697
GLU         0        0        0        0        0        0    13450    23314     8044    20270    30895    18732     5295    14457    14688    18293    17356     5204    13139    26121
GLY         0        0        0        0        0        0        0    47358    12985    31566    47138    22113     9364    23834    24815    32483    30466     8989    21146    42281
HIS         0        0        0        0        0        0        0        0     5152    10176    15805     6081     3086     8139     7836    10245     9308     3092     7133    12908
ILE         0        0        0        0        0        0        0        0        0    47358    62488    20620    10160    27031    18172    24873    26076     7927    21819    52484
LEU         0        0        0        0        0        0        0        0        0        0   103156    28804    14837    40525    30043    37316    37707    12848    31703    76799
LYS         0        0        0        0        0        0        0        0        0        0        0    13778     4987    13889    12647    17047    16301     4674    13212    24710
MET         0        0        0        0        0        0        0        0        0        0        0        0     3650     7475     5594     6979     6993     2548     6024    12107
PHE         0        0        0        0        0        0        0        0        0        0        0        0        0    20466    14744    18557    17969     6515    16398    32419
PRO         0        0        0        0        0        0        0        0        0        0        0        0        0        0    15944    18055    16968     6128    14062    24030
SER         0        0        0        0        0        0        0        0        0        0        0        0        0        0        0    25936    23273     6989    16206    31378
THR         0        0        0        0        0        0        0        0        0        0        0        0        0        0        0        0    23412     6481    15286    33355
TRP         0        0        0        0        0        0        0        0        0        0        0        0        0        0        0        0        0     2814     5698     9995
TYR         0        0        0        0        0        0        0        0        0        0        0        0        0        0        0        0        0        0    13598    26000
VAL         0        0        0        0        0        0        0        0        0        0        0        0        0        0        0        0        0        0        0    67292
