# Supplementary material for: Residue contact-count potentials are as effective as residue-residue contact-type potentials for ranking protein decoys
Source: BMC Struct Biol. 2008 Dec 8;8:53. doi: 10.1186/1472-6807-8-53 (PMC2642821; doi:10.1186/1472-6807-8-53)
Supplement: Additional file 1 — The complete set of counts and scores for the contact-type and contact-count scoring matrices. The zipped tar archive contains four directories containing all the residue contact data that was used in the analysis, along with the resulting scores. All data within the archive is provided as tab-delimited flat-files in text format. [file 1472-6807-8-53-S1.gz › DataDump/ContactType/ObservedCounts1/counts.00.bb.12.dat]

          ALA      ARG      ASN      ASP      CYS      GLN      GLU      GLY      HIS      ILE      LEU      LYS      MET      PHE      PRO      SER      THR      TRP      TYR      VAL
ALA    188560    95596    71910    98747    25543    66678   107687   139465    44014   128389   217744    90328    36023    87698    82411   106578   103458    31775    73988   164387
ARG         0    56744    41538    64314    14883    37855    74152    77616    25768    70708   124022    49313    20088    51821    50343    61284    57018    19018    44541    88545
ASN         0        0    45558    50787    12858    33312    50638    66571    21301    61321    91430    49402    16699    44086    41024    57146    53015    16422    39337    69685
ASP         0        0        0    62688    16100    41318    64934    86010    29515    78117   122666    68509    21220    56434    54048    70695    65907    21176    50403    93787
CYS         0        0        0        0    10164    11108    16158    22831     8378    21172    34391    14580     6365    15994    14244    19535    17218     5625    13174    25948
GLN         0        0        0        0        0    32360    45045    52878    18452    50125    87498    39754    14788    36950    35620    46735    43248    14332    32186    60482
GLU         0        0        0        0        0        0    80944    85503    30201    86438   144518    81736    22897    60496    57097    70911    66990    21496    52594   102691
GLY         0        0        0        0        0        0        0   127126    39290   101558   159384    76847    29087    73203    73130    97007    91477    27888    64481   129838
HIS         0        0        0        0        0        0        0        0    16758    34065    57152    23741    10389    26410    24954    31781    29542    10016    22898    41749
ILE         0        0        0        0        0        0        0        0        0   122142   175381    81949    29427    76988    60802    86001    82254    24070    63423   135153
LEU         0        0        0        0        0        0        0        0        0        0   305900   124102    46424   122090   104359   136344   129030    40282    98358   212386
LYS         0        0        0        0        0        0        0        0        0        0        0    68384    20513    54950    48427    65227    60821    18217    48547    92181
MET         0        0        0        0        0        0        0        0        0        0        0        0    11500    21623    17968    23877    22623     7455    18105    34699
PHE         0        0        0        0        0        0        0        0        0        0        0        0        0    57528    46963    62698    57678    19373    47275    90557
PRO         0        0        0        0        0        0        0        0        0        0        0        0        0        0    49806    58085    55095    18815    42608    78140
SER         0        0        0        0        0        0        0        0        0        0        0        0        0        0        0    84534    74962    22896    54061   103281
THR         0        0        0        0        0        0        0        0        0        0        0        0        0        0        0        0    73256    21248    49999   102067
TRP         0        0        0        0        0        0        0        0        0        0        0        0        0        0        0        0        0     8430    17210    29973
TYR         0        0        0        0        0        0        0        0        0        0        0        0        0        0        0        0        0        0    41572    74524
VAL         0        0        0        0        0        0        0        0        0        0        0        0        0        0        0        0        0        0        0   172446
