# Supplementary material for: Residue contact-count potentials are as effective as residue-residue contact-type potentials for ranking protein decoys
Source: BMC Struct Biol. 2008 Dec 8;8:53. doi: 10.1186/1472-6807-8-53 (PMC2642821; doi:10.1186/1472-6807-8-53)
Supplement: Additional file 1 — The complete set of counts and scores for the contact-type and contact-count scoring matrices. The zipped tar archive contains four directories containing all the residue contact data that was used in the analysis, along with the resulting scores. All data within the archive is provided as tab-delimited flat-files in text format. [file 1472-6807-8-53-S1.gz › DataDump/ContactType/ObservedCounts1/counts.12.rr.04.dat]

          ALA      ARG      ASN      ASP      CYS      GLN      GLU      GLY      HIS      ILE      LEU      LYS      MET      PHE      PRO      SER      THR      TRP      TYR      VAL
ALA      2994      366      327      461      205      284      414     1234      306      337     1031      318      221      596      709      841      424      242      671      606
ARG         0       36       53      142       30       60      121      192       61       39      101       37       33       83      107      185       66       42       99       71
ASN         0        0       82      115       33       40       82      284       49       29       88       67       25       68      121      230       90       31       67       61
ASP         0        0        0      142       50       48       70      341       80       58      114      169       33       97      214      289      127       42       99       77
CYS         0        0        0        0     1468       20       29      132       35       24       88       31       19       65       54      117       41       25       57       38
GLN         0        0        0        0        0       42       37      127       35       33       60       48       20       63       93      144       59       21       76       51
GLU         0        0        0        0        0        0       42      205       96       49       91      140       18       85      130      217      108       34       76       81
GLY         0        0        0        0        0        0        0      990      162      102      323      203       84      242      382      618      231      101      291      221
HIS         0        0        0        0        0        0        0        0       58       30       87       50       23       77      114      163       68       40       85       67
ILE         0        0        0        0        0        0        0        0        0       64      102       37       29       97       51      114       36       24       84       66
LEU         0        0        0        0        0        0        0        0        0        0      246       71       50      243      239      328      109       81      204      153
LYS         0        0        0        0        0        0        0        0        0        0        0       52       23       83      102      183       70       45       92       67
MET         0        0        0        0        0        0        0        0        0        0        0        0       10       56       60       81       31       26       47       43
PHE         0        0        0        0        0        0        0        0        0        0        0        0        0      196      187      237       63       68      168       96
PRO         0        0        0        0        0        0        0        0        0        0        0        0        0        0      282      306      106       89      179       87
SER         0        0        0        0        0        0        0        0        0        0        0        0        0        0        0      550      230       86      234      201
THR         0        0        0        0        0        0        0        0        0        0        0        0        0        0        0        0       96       27       76       53
TRP         0        0        0        0        0        0        0        0        0        0        0        0        0        0        0        0        0       28       78       59
TYR         0        0        0        0        0        0        0        0        0        0        0        0        0        0        0        0        0        0      186      117
VAL         0        0        0        0        0        0        0        0        0        0        0        0        0        0        0        0        0        0        0       98
