# Supplementary material for: Residue contact-count potentials are as effective as residue-residue contact-type potentials for ranking protein decoys
Source: BMC Struct Biol. 2008 Dec 8;8:53. doi: 10.1186/1472-6807-8-53 (PMC2642821; doi:10.1186/1472-6807-8-53)
Supplement: Additional file 1 — The complete set of counts and scores for the contact-type and contact-count scoring matrices. The zipped tar archive contains four directories containing all the residue contact data that was used in the analysis, along with the resulting scores. All data within the archive is provided as tab-delimited flat-files in text format. [file 1472-6807-8-53-S1.gz › DataDump/ContactType/ObservedCounts1/counts.12.rr.19.dat]

          ALA      ARG      ASN      ASP      CYS      GLN      GLU      GLY      HIS      ILE      LEU      LYS      MET      PHE      PRO      SER      THR      TRP      TYR      VAL
ALA    399266   210459   166561   225993    56931   145573   232778   332942   104787   281384   474479   193140    83246   205968   189451   247836   237705    75665   172110   360066
ARG         0   126476    91971   133021    34158    81929   143780   181343    60595   159290   273770   107440    46783   120279   110313   138917   129857    43917    99489   200928
ASN         0        0    98084   113283    28567    72407   110123   155617    50049   143905   214176   104479    41002   104679    89210   128531   119283    38348    91982   164270
ASP         0        0        0   145468    36720    91587   146420   203202    66833   180959   284494   136157    51326   132452   117976   158549   149130    49109   115768   217665
CYS         0        0        0        0    16624    24949    37405    52342    19120    47562    78597    33844    14749    36679    31666    43707    38821    13121    29377    56731
GLN         0        0        0        0        0    65810    93064   124862    42881   114409   191739    81578    34329    86355    76687   103488    95920    32147    72737   137773
GLU         0        0        0        0        0        0   166102   201609    68902   192986   311717   150016    52701   139475   121942   158766   148601    48493   118033   229865
GLY         0        0        0        0        0        0        0   306522    95860   250883   396953   172001    73138   183370   170413   225073   213511    69804   157995   316592
HIS         0        0        0        0        0        0        0        0    34952    82773   136713    55980    25620    64353    56437    73750    68853    24156    54423   101125
ILE         0        0        0        0        0        0        0        0        0   257750   377879   179436    68227   175345   142145   203392   188630    57906   145292   286827
LEU         0        0        0        0        0        0        0        0        0        0   652264   264712   106749   278555   238527   321361   297277    95227   224408   458377
LYS         0        0        0        0        0        0        0        0        0        0        0   139884    46617   123842   101880   142205   131739    40229   105524   201231
MET         0        0        0        0        0        0        0        0        0        0        0        0    26334    50797    43044    58123    54112    18528    43186    79206
PHE         0        0        0        0        0        0        0        0        0        0        0        0        0   135724   109480   150646   137205    46851   111713   205580
PRO         0        0        0        0        0        0        0        0        0        0        0        0        0        0   106174   128900   122001    42188    93944   180057
SER         0        0        0        0        0        0        0        0        0        0        0        0        0        0        0   188836   170057    54545   127210   241655
THR         0        0        0        0        0        0        0        0        0        0        0        0        0        0        0        0   162756    50107   117585   230680
TRP         0        0        0        0        0        0        0        0        0        0        0        0        0        0        0        0        0    21556    41918    71217
TYR         0        0        0        0        0        0        0        0        0        0        0        0        0        0        0        0        0        0    98144   168851
VAL         0        0        0        0        0        0        0        0        0        0        0        0        0        0        0        0        0        0        0   358158
