# Supplementary material for: Residue contact-count potentials are as effective as residue-residue contact-type potentials for ranking protein decoys
Source: BMC Struct Biol. 2008 Dec 8;8:53. doi: 10.1186/1472-6807-8-53 (PMC2642821; doi:10.1186/1472-6807-8-53)
Supplement: Additional file 1 — The complete set of counts and scores for the contact-type and contact-count scoring matrices. The zipped tar archive contains four directories containing all the residue contact data that was used in the analysis, along with the resulting scores. All data within the archive is provided as tab-delimited flat-files in text format. [file 1472-6807-8-53-S1.gz › DataDump/ContactType/ObservedCounts1/counts.08.br.06.dat]

          ALA      ARG      ASN      ASP      CYS      GLN      GLU      GLY      HIS      ILE      LEU      LYS      MET      PHE      PRO      SER      THR      TRP      TYR      VAL
ALA     24010     7189     6219     7027     3237     4628     6834    16062     3939    16062    22045     6140     3550     9895     8618    10705    11238     3277     8613    23899
ARG         0     2838     3100     5549     1287     2374     5309     6975     1959     4451     6741     2173     1166     3577     3554     5114     4896     1661     3902     6757
ASN         0        0     5542     4561     1236     2385     3267     8321     1931     3945     5036     3398     1148     3294     3827     6102     5533     1249     3179     5153
ASP         0        0        0     3494     1412     2216     2360     8781     2693     4283     5404     5777     1246     3189     4201     7231     6352     1162     2990     6094
CYS         0        0        0        0     5488      860     1037     3079      905     2307     3317     1040      721     1954     1536     2172     1863      743     1552     3320
GLN         0        0        0        0        0     1648     1905     4675     1256     2984     4109     2342      851     2381     2643     3754     3681     1003     2355     4493
GLU         0        0        0        0        0        0     2022     6527     2056     4429     5639     5732     1098     3164     3633     5212     5090     1159     3012     6458
GLY         0        0        0        0        0        0        0    18376     4367    10728    14341     6407     3076     8404     8582    11787    11111     3077     7607    15453
HIS         0        0        0        0        0        0        0        0     1464     2483     3573     1570      784     2211     2326     3445     3029      917     2173     3598
ILE         0        0        0        0        0        0        0        0        0    12830    14696     4686     2602     7636     4445     7106     6569     2265     6363    15903
LEU         0        0        0        0        0        0        0        0        0        0    21532     5727     3264     9912     7317     9611     9079     3399     8207    20644
LYS         0        0        0        0        0        0        0        0        0        0        0     2606     1136     3265     3115     5125     4849     1382     4336     6498
MET         0        0        0        0        0        0        0        0        0        0        0        0      956     1990     1513     2115     1924      727     1672     3408
PHE         0        0        0        0        0        0        0        0        0        0        0        0        0     6428     4506     5721     4794     1902     5017    10178
PRO         0        0        0        0        0        0        0        0        0        0        0        0        0        0     4922     5823     5196     1972     4379     6843
SER         0        0        0        0        0        0        0        0        0        0        0        0        0        0        0     9616     8689     2034     4977    10108
THR         0        0        0        0        0        0        0        0        0        0        0        0        0        0        0        0     8874     1728     4416     9871
TRP         0        0        0        0        0        0        0        0        0        0        0        0        0        0        0        0        0      782     1816     3202
TYR         0        0        0        0        0        0        0        0        0        0        0        0        0        0        0        0        0        0     4904     8602
VAL         0        0        0        0        0        0        0        0        0        0        0        0        0        0        0        0        0        0        0    22910
