# Supplementary material for: Residue contact-count potentials are as effective as residue-residue contact-type potentials for ranking protein decoys
Source: BMC Struct Biol. 2008 Dec 8;8:53. doi: 10.1186/1472-6807-8-53 (PMC2642821; doi:10.1186/1472-6807-8-53)
Supplement: Additional file 1 — The complete set of counts and scores for the contact-type and contact-count scoring matrices. The zipped tar archive contains four directories containing all the residue contact data that was used in the analysis, along with the resulting scores. All data within the archive is provided as tab-delimited flat-files in text format. [file 1472-6807-8-53-S1.gz › DataDump/ContactType/ObservedCounts1/counts.00.bb.15.dat]

          ALA      ARG      ASN      ASP      CYS      GLN      GLU      GLY      HIS      ILE      LEU      LYS      MET      PHE      PRO      SER      THR      TRP      TYR      VAL
ALA    318360   168528   128857   178599    43367   117632   192154   246451    78616   217442   370016   159498    62658   153529   145966   189568   182127    56081   129273   278654
ARG         0   103394    73973   111539    26055    67942   127537   137717    46609   125269   218169    90474    35885    92556    88348   109659   102133    33964    78001   156683
ASN         0        0    78414    90761    22261    59194    91102   116418    37857   111465   165354    87546    30438    79650    71176   100720    93679    29482    70478   125602
ASP         0        0        0   116260    28540    75082   121744   153386    51967   142812   224924   118115    39275   103396    95125   125597   118092    38306    90863   170865
CYS         0        0        0        0    14466    19546    29360    38887    14371    35830    58562    26203    10829    27032    24516    33477    29636     9647    22081    43311
GLN         0        0        0        0        0    57124    81072    94777    33341    90218   154767    70775    26599    66877    62299    83397    76742    25364    57275   108240
GLU         0        0        0        0        0        0   149622   155239    55028   157134   259734   138857    41912   111326   101607   128751   120247    39019    95150   185858
GLY         0        0        0        0        0        0        0   221248    69812   182665   288465   135145    52282   131395   127949   168858   159870    50394   114888   231398
HIS         0        0        0        0        0        0        0        0    28242    61334   102026    43990    18753    47294    43387    55974    52011    17599    40386    74646
ILE         0        0        0        0        0        0        0        0        0   198890   288680   146354    50149   130397   108158   154219   143882    41806   108295   220841
LEU         0        0        0        0        0        0        0        0        0        0   502160   219477    79118   207274   184225   244121   227688    69799   167703   352307
LYS         0        0        0        0        0        0        0        0        0        0        0   123612    37209    99501    84756   116129   108168    32498    85796   163493
MET         0        0        0        0        0        0        0        0        0        0        0        0    19562    37062    32080    43096    40452    13111    31596    58763
PHE         0        0        0        0        0        0        0        0        0        0        0        0        0    98896    83003   112301   102592    33686    81814   153071
PRO         0        0        0        0        0        0        0        0        0        0        0        0        0        0    84914   101201    96211    32606    73041   138295
SER         0        0        0        0        0        0        0        0        0        0        0        0        0        0        0   147960   131655    41036    96446   183618
THR         0        0        0        0        0        0        0        0        0        0        0        0        0        0        0        0   127728    37611    88664   177028
TRP         0        0        0        0        0        0        0        0        0        0        0        0        0        0        0        0        0    15524    30168    51975
TYR         0        0        0        0        0        0        0        0        0        0        0        0        0        0        0        0        0        0    72048   126583
VAL         0        0        0        0        0        0        0        0        0        0        0        0        0        0        0        0        0        0        0   278840
