# Supplementary material for: Residue contact-count potentials are as effective as residue-residue contact-type potentials for ranking protein decoys
Source: BMC Struct Biol. 2008 Dec 8;8:53. doi: 10.1186/1472-6807-8-53 (PMC2642821; doi:10.1186/1472-6807-8-53)
Supplement: Additional file 1 — The complete set of counts and scores for the contact-type and contact-count scoring matrices. The zipped tar archive contains four directories containing all the residue contact data that was used in the analysis, along with the resulting scores. All data within the archive is provided as tab-delimited flat-files in text format. [file 1472-6807-8-53-S1.gz › DataDump/ContactType/ObservedCounts1/counts.01.rr.09.dat]

          ALA      ARG      ASN      ASP      CYS      GLN      GLU      GLY      HIS      ILE      LEU      LYS      MET      PHE      PRO      SER      THR      TRP      TYR      VAL
ALA     80458    35444    26216    34834    10901    24880    38620    57503    16667    52490    89146    32060    14523    36908    30244    40736    38979    13013    30206    67428
ARG         0    19260    14936    25819     5480    13702    29927    29801     9242    23811    42703    15729     7024    18635    17555    22877    20374     7298    16729    29915
ASN         0        0    17842    19445     4849    12422    17918    26132     7948    19491    29563    17768     5865    15293    14615    21713    19762     5862    14024    22934
ASP         0        0        0    21524     5698    14853    20353    32686    11799    23721    37728    27750     6920    18464    18391    27371    24334     7190    17773    29728
CYS         0        0        0        0     6570     4016     5578     9710     3431     8870    14703     5150     2641     7059     5293     7482     6537     2452     5617    11019
GLN         0        0        0        0        0    12038    16035    20204     6614    16889    29933    14184     5265    13170    12866    17540    15931     5281    11890    20692
GLU         0        0        0        0        0        0    25164    30931    11105    27150    46487    33020     7589    20217    19382    26339    23762     7638    18105    33010
GLY         0        0        0        0        0        0        0    55220    15449    37008    59345    29060    11419    28715    28754    39007    35930    11113    25223    49188
HIS         0        0        0        0        0        0        0        0     7088    12124    20459     8012     3892    10029     8898    12414    11215     3999     8990    15004
ILE         0        0        0        0        0        0        0        0        0    56180    81054    26279    12624    33939    20740    29609    29678     9672    26634    59839
LEU         0        0        0        0        0        0        0        0        0        0   143596    40676    19767    53626    36626    47047    46325    16714    41750    94316
LYS         0        0        0        0        0        0        0        0        0        0        0    21324     6866    19043    15994    23808    21646     6743    17828    30246
MET         0        0        0        0        0        0        0        0        0        0        0        0     4856     9527     6600     8678     8390     3177     7751    14519
PHE         0        0        0        0        0        0        0        0        0        0        0        0        0    26452    17586    22896    21492     8369    20515    39583
PRO         0        0        0        0        0        0        0        0        0        0        0        0        0        0    18242    21312    20134     7416    16191    27105
SER         0        0        0        0        0        0        0        0        0        0        0        0        0        0        0    32674    28092     8638    20093    36227
THR         0        0        0        0        0        0        0        0        0        0        0        0        0        0        0        0    27910     7656    18365    37100
TRP         0        0        0        0        0        0        0        0        0        0        0        0        0        0        0        0        0     3588     7075    12127
TYR         0        0        0        0        0        0        0        0        0        0        0        0        0        0        0        0        0        0    17254    30958
VAL         0        0        0        0        0        0        0        0        0        0        0        0        0        0        0        0        0        0        0    75918
