# Supplementary material for: Residue contact-count potentials are as effective as residue-residue contact-type potentials for ranking protein decoys
Source: BMC Struct Biol. 2008 Dec 8;8:53. doi: 10.1186/1472-6807-8-53 (PMC2642821; doi:10.1186/1472-6807-8-53)
Supplement: Additional file 1 — The complete set of counts and scores for the contact-type and contact-count scoring matrices. The zipped tar archive contains four directories containing all the residue contact data that was used in the analysis, along with the resulting scores. All data within the archive is provided as tab-delimited flat-files in text format. [file 1472-6807-8-53-S1.gz › DataDump/ContactType/ObservedCounts1/counts.08.rr.17.dat]

          ALA      ARG      ASN      ASP      CYS      GLN      GLU      GLY      HIS      ILE      LEU      LYS      MET      PHE      PRO      SER      THR      TRP      TYR      VAL
ALA    325426   167700   130904   178218    46912   115816   184908   264870    83694   235029   395068   153115    67921   168763   149488   196664   190095    61460   139669   299079
ARG         0    99692    72076   105549    27378    64513   115147   142142    47437   129444   222985    83951    37337    96609    87099   108976   102226    35260    79941   162358
ASN         0        0    76862    87730    22911    56645    85726   121176    39077   114710   170741    81042    32060    82701    69820   100184    93756    30310    72664   130399
ASP         0        0        0   112444    28993    71452   112756   157716    52155   143811   226353   107465    40346   104462    91368   122906   115871    38826    91649   172101
CYS         0        0        0        0    14676    20218    29645    42133    15487    39938    65623    26849    12252    30536    25427    35271    31575    10923    24395    47627
GLN         0        0        0        0        0    52212    73281    97944    33695    92652   155722    64188    27230    69504    60315    81522    75665    25704    58379   110794
GLU         0        0        0        0        0        0   131002   156244    54019   154969   252491   119511    41860   111053    95318   123488   116245    38564    94407   184282
GLY         0        0        0        0        0        0        0   241428    75417   200975   319088   133728    58225   146002   132480   176506   167843    55468   125529   253328
HIS         0        0        0        0        0        0        0        0    28060    66626   110114    43138    20581    51899    44071    58312    54350    19420    43737    81193
ILE         0        0        0        0        0        0        0        0        0   221558   322323   145176    56859   147870   112926   163867   154497    47740   120941   245130
LEU         0        0        0        0        0        0        0        0        0        0   554646   214356    88573   233615   190675   258319   242804    78815   186184   389515
LYS         0        0        0        0        0        0        0        0        0        0        0   110290    36815    98694    79508   110527   103501    31872    84406   161614
MET         0        0        0        0        0        0        0        0        0        0        0        0    21816    42045    33954    46409    43607    15133    35433    65818
PHE         0        0        0        0        0        0        0        0        0        0        0        0        0   113324    86709   119904   110719    38725    92099   172200
PRO         0        0        0        0        0        0        0        0        0        0        0        0        0        0    82728    99890    95502    33665    74892   143104
SER         0        0        0        0        0        0        0        0        0        0        0        0        0        0        0   147666   134072    43560   101613   194220
THR         0        0        0        0        0        0        0        0        0        0        0        0        0        0        0        0   129552    40229    94352   188127
TRP         0        0        0        0        0        0        0        0        0        0        0        0        0        0        0        0        0    17770    34326    58778
TYR         0        0        0        0        0        0        0        0        0        0        0        0        0        0        0        0        0        0    80160   140277
VAL         0        0        0        0        0        0        0        0        0        0        0        0        0        0        0        0        0        0        0   305546
