# Supplementary material for: Residue contact-count potentials are as effective as residue-residue contact-type potentials for ranking protein decoys
Source: BMC Struct Biol. 2008 Dec 8;8:53. doi: 10.1186/1472-6807-8-53 (PMC2642821; doi:10.1186/1472-6807-8-53)
Supplement: Additional file 1 — The complete set of counts and scores for the contact-type and contact-count scoring matrices. The zipped tar archive contains four directories containing all the residue contact data that was used in the analysis, along with the resulting scores. All data within the archive is provided as tab-delimited flat-files in text format. [file 1472-6807-8-53-S1.gz › DataDump/ContactType/ObservedCounts1/counts.00.bb.14.dat]

          ALA      ARG      ASN      ASP      CYS      GLN      GLU      GLY      HIS      ILE      LEU      LYS      MET      PHE      PRO      SER      THR      TRP      TYR      VAL
ALA    270374   141121   107299   148348    36815    98572   160374   206364    65606   184978   314728   133425    52856   129636   122348   158356   152454    47152   108745   236558
ARG         0    85994    61753    93832    21969    56670   107586   114884    38796   105234   184004    75008    30042    77607    74531    91489    84950    28472    65594   131576
ASN         0        0    65716    75541    18683    49335    75713    97764    31618    92896   138060    73153    25337    66406    59993    84224    78505    24548    58900   104778
ASP         0        0        0    96152    23820    62471   100459   128084    43717   118839   187226    99408    32616    86127    79879   104732    98528    31872    75852   142053
CYS         0        0        0        0    12886    16460    24322    32945    12163    30488    49890    21826     9201    22978    20764    28315    25097     8148    18833    36945
GLN         0        0        0        0        0    47900    67707    78973    27799    75359   129998    59117    22205    55908    52448    69471    64095    21276    47994    90458
GLU         0        0        0        0        0        0   124002   128712    45670   130962   217353   117797    34907    92243    85247   106862   100253    32670    79313   154665
GLY         0        0        0        0        0        0        0   186040    58432   152817   241108   112912    43618   109675   107693   141864   134086    42078    96007   193738
HIS         0        0        0        0        0        0        0        0    24096    51372    85711    36223    15657    39581    36535    47007    43590    14747    33989    62385
ILE         0        0        0        0        0        0        0        0        0   171678   248859   122529    42858   111490    90611   128887   121258    35394    92033   189989
LEU         0        0        0        0        0        0        0        0        0        0   433790   184398    67518   176998   155034   204150   191814    59472   142763   302578
LYS         0        0        0        0        0        0        0        0        0        0        0   103026    30970    82952    71433    96753    90148    27099    71798   136971
MET         0        0        0        0        0        0        0        0        0        0        0        0    16648    31587    26880    35992    33936    11098    26700    49922
PHE         0        0        0        0        0        0        0        0        0        0        0        0        0    84118    69637    94063    86097    28536    69462   130218
PRO         0        0        0        0        0        0        0        0        0        0        0        0        0        0    72068    85379    81092    27450    62017   116154
SER         0        0        0        0        0        0        0        0        0        0        0        0        0        0        0   123574   110128    34274    80593   153556
THR         0        0        0        0        0        0        0        0        0        0        0        0        0        0        0        0   107198    31538    74419   149617
TRP         0        0        0        0        0        0        0        0        0        0        0        0        0        0        0        0        0    12962    25435    43902
TYR         0        0        0        0        0        0        0        0        0        0        0        0        0        0        0        0        0        0    60908   107481
VAL         0        0        0        0        0        0        0        0        0        0        0        0        0        0        0        0        0        0        0   240294
