# Supplementary material for: Residue contact-count potentials are as effective as residue-residue contact-type potentials for ranking protein decoys
Source: BMC Struct Biol. 2008 Dec 8;8:53. doi: 10.1186/1472-6807-8-53 (PMC2642821; doi:10.1186/1472-6807-8-53)
Supplement: Additional file 1 — The complete set of counts and scores for the contact-type and contact-count scoring matrices. The zipped tar archive contains four directories containing all the residue contact data that was used in the analysis, along with the resulting scores. All data within the archive is provided as tab-delimited flat-files in text format. [file 1472-6807-8-53-S1.gz › DataDump/ContactType/ObservedCounts1/counts.08.bb.17.dat]

          ALA      ARG      ASN      ASP      CYS      GLN      GLU      GLY      HIS      ILE      LEU      LYS      MET      PHE      PRO      SER      THR      TRP      TYR      VAL
ALA    331072   175962   137323   188395    46779   121675   197014   265863    85579   232969   390643   163215    67637   166972   156037   203790   196451    61039   139412   299146
ARG         0   107682    77462   114181    28181    69652   125674   146957    50150   132602   228186    92289    38416    98742    92799   116439   108889    36118    82377   167836
ASN         0        0    82392    95081    23622    61096    93578   125219    40948   118516   175175    89165    33233    84880    74183   106799    99707    31082    75057   135121
ASP         0        0        0   122930    30313    77750   124831   164829    55443   149924   234866   118095    42081   108433    98213   132120   124411    40176    95515   180380
CYS         0        0        0        0    14494    20860    31207    41502    15578    38810    63640    28261    11924    29595    26320    36008    32124    10621    23863    46870
GLN         0        0        0        0        0    56718    80278   101551    35581    95462   159958    70635    28195    71322    64269    87211    81002    26347    60156   115376
GLU         0        0        0        0        0        0   145672   164572    57906   162692   263794   132377    43861   115981   103162   134192   125883    40236    99149   195155
GLY         0        0        0        0        0        0        0   241428    75987   198072   312916   141093    57447   143122   137222   181099   171881    54568   124293   251065
HIS         0        0        0        0        0        0        0        0    28548    66710   109948    46808    20547    51568    46129    60704    56367    19213    43769    81927
ILE         0        0        0        0        0        0        0        0        0   215248   311319   152071    55250   142792   116095   166887   156073    46307   118051   239256
LEU         0        0        0        0        0        0        0        0        0        0   533498   223969    85775   224616   194933   261794   244446    76401   181106   378743
LYS         0        0        0        0        0        0        0        0        0        0        0   122034    38846   103329    85965   120428   112227    33522    88915   170740
MET         0        0        0        0        0        0        0        0        0        0        0        0    20998    40594    34928    47074    44074    14711    34603    64431
PHE         0        0        0        0        0        0        0        0        0        0        0        0        0   108456    88487   121307   111195    37204    89280   167326
PRO         0        0        0        0        0        0        0        0        0        0        0        0        0        0    87700   105877   100930    34608    77069   147977
SER         0        0        0        0        0        0        0        0        0        0        0        0        0        0        0   156396   141408    44147   103595   199269
THR         0        0        0        0        0        0        0        0        0        0        0        0        0        0        0        0   136782    40816    95997   191585
TRP         0        0        0        0        0        0        0        0        0        0        0        0        0        0        0        0        0    17138    33382    57590
TYR         0        0        0        0        0        0        0        0        0        0        0        0        0        0        0        0        0        0    78446   137702
VAL         0        0        0        0        0        0        0        0        0        0        0        0        0        0        0        0        0        0        0   300962
