# Supplementary material for: Residue contact-count potentials are as effective as residue-residue contact-type potentials for ranking protein decoys
Source: BMC Struct Biol. 2008 Dec 8;8:53. doi: 10.1186/1472-6807-8-53 (PMC2642821; doi:10.1186/1472-6807-8-53)
Supplement: Additional file 1 — The complete set of counts and scores for the contact-type and contact-count scoring matrices. The zipped tar archive contains four directories containing all the residue contact data that was used in the analysis, along with the resulting scores. All data within the archive is provided as tab-delimited flat-files in text format. [file 1472-6807-8-53-S1.gz › DataDump/ContactType/ObservedCounts1/counts.01.bb.17.dat]

          ALA      ARG      ASN      ASP      CYS      GLN      GLU      GLY      HIS      ILE      LEU      LYS      MET      PHE      PRO      SER      THR      TRP      TYR      VAL
ALA    406076   218905   169312   234060    55592   152497   250029   322728   103328   275863   468876   205954    80590   197610   191552   248546   237700    72784   166276   354540
ARG         0   135988    96768   143948    33843    88390   163100   180852    61520   161052   280131   118600    46716   119644   115533   144317   133970    43926   100280   203159
ASN         0        0   102138   119395    28854    77430   119820   151960    49914   145641   216044   114536    40339   103962    91916   132055   123025    38313    92063   164997
ASP         0        0        0   154604    37300    99333   161320   201651    68312   185592   292835   152329    51814   134472   123225   165109   155261    49869   118173   222937
CYS         0        0        0        0    17272    25395    38533    49941    18544    45171    74547    34502    13887    34585    31763    43316    38271    12401    28249    54758
GLN         0        0        0        0        0    73564   105348   124993    43873   116887   198557    91968    34510    87152    80640   109371   100765    32512    74042   140696
GLU         0        0        0        0        0        0   194834   205627    72286   202987   334031   176304    54676   145118   132189   170173   158436    50502   123611   241813
GLY         0        0        0        0        0        0        0   289930    91347   238919   379341   176699    68800   172148   167670   220174   209072    66104   149931   303673
HIS         0        0        0        0        0        0        0        0    35312    79649   132600    58517    24469    61512    56497    73574    68188    22881    52407    97831
ILE         0        0        0        0        0        0        0        0        0   246788   361176   188738    64133   164823   142000   200943   185395    53554   137975   275345
LEU         0        0        0        0        0        0        0        0        0        0   625254   281355   100758   261788   239663   317557   293565    89079   213829   441308
LYS         0        0        0        0        0        0        0        0        0        0        0   161188    48407   129328   110161   152632   141566    42269   111067   211297
MET         0        0        0        0        0        0        0        0        0        0        0        0    24706    47470    42264    56624    52599    17065    40721    75108
PHE         0        0        0        0        0        0        0        0        0        0        0        0        0   125394   108251   146354   132644    43179   104355   193864
PRO         0        0        0        0        0        0        0        0        0        0        0        0        0        0   110026   131457   125066    42416    94144   180500
SER         0        0        0        0        0        0        0        0        0        0        0        0        0        0        0   192212   172772    53323   125612   239764
THR         0        0        0        0        0        0        0        0        0        0        0        0        0        0        0        0   166666    48887   115317   227702
TRP         0        0        0        0        0        0        0        0        0        0        0        0        0        0        0        0        0    19830    38897    66811
TYR         0        0        0        0        0        0        0        0        0        0        0        0        0        0        0        0        0        0    92482   161212
VAL         0        0        0        0        0        0        0        0        0        0        0        0        0        0        0        0        0        0        0   348052
