# Supplementary material for: Residue contact-count potentials are as effective as residue-residue contact-type potentials for ranking protein decoys
Source: BMC Struct Biol. 2008 Dec 8;8:53. doi: 10.1186/1472-6807-8-53 (PMC2642821; doi:10.1186/1472-6807-8-53)
Supplement: Additional file 1 — The complete set of counts and scores for the contact-type and contact-count scoring matrices. The zipped tar archive contains four directories containing all the residue contact data that was used in the analysis, along with the resulting scores. All data within the archive is provided as tab-delimited flat-files in text format. [file 1472-6807-8-53-S1.gz › DataDump/ContactType/ObservedCounts1/counts.08.bb.12.dat]

          ALA      ARG      ASN      ASP      CYS      GLN      GLU      GLY      HIS      ILE      LEU      LYS      MET      PHE      PRO      SER      THR      TRP      TYR      VAL
ALA    116016    55095    42644    56907    17250    37408    57918    88867    27846    87768   142177    49782    23356    58984    51333    65714    65754    20797    49053   112822
ARG         0    30772    23763    37059     9542    20237    39017    47160    15330    44104    74624    25306    12183    32226    30747    36201    34546    11714    27568    56180
ASN         0        0    27674    29054     8118    18470    26799    42228    13190    37315    53909    26403    10261    26836    24844    34579    32498     9789    24072    43610
ASP         0        0        0    35284     9887    22047    32407    52998    17994    45973    69758    37210    12407    32566    31442    41097    38761    12308    30093    56635
CYS         0        0        0        0     7512     6912     9562    15250     5582    15193    24032     8970     4502    11328     9434    12798    11606     3953     9044    18742
GLN         0        0        0        0        0    16280    21834    31840    10816    30468    50517    20034     8658    22397    21058    26599    25462     8418    19264    37404
GLU         0        0        0        0        0        0    36102    48643    17449    49591    78687    40322    12801    34203    31574    38891    37808    12012    30717    60625
GLY         0        0        0        0        0        0        0    84848    25484    66767   101642    43917    18931    47729    46976    61517    58491    17846    41781    86114
HIS         0        0        0        0        0        0        0        0    10078    22461    36174    13476     6759    17263    15582    20291    18871     6557    15013    27920
ILE         0        0        0        0        0        0        0        0        0    92620   128138    48464    21230    56703    38433    55518    55589    17343    45008   101586
LEU         0        0        0        0        0        0        0        0        0        0   216816    69830    31915    87051    64348    84482    83313    28257    67490   153553
LYS         0        0        0        0        0        0        0        0        0        0        0    33088    11545    31690    27249    36239    34829    10229    28278    55466
MET         0        0        0        0        0        0        0        0        0        0        0        0     7850    15273    11472    15098    14784     5263    12485    24717
PHE         0        0        0        0        0        0        0        0        0        0        0        0        0    41954    29800    39807    37956    13833    33233    66248
PRO         0        0        0        0        0        0        0        0        0        0        0        0        0        0    31086    35389    33871    12213    27569    50306
SER         0        0        0        0        0        0        0        0        0        0        0        0        0        0        0    51662    47051    14564    34211    67546
THR         0        0        0        0        0        0        0        0        0        0        0        0        0        0        0        0    46922    13919    32691    69400
TRP         0        0        0        0        0        0        0        0        0        0        0        0        0        0        0        0        0     6000    12047    21476
TYR         0        0        0        0        0        0        0        0        0        0        0        0        0        0        0        0        0        0    28454    52990
VAL         0        0        0        0        0        0        0        0        0        0        0        0        0        0        0        0        0        0        0   128824
