# Supplementary material for: Residue contact-count potentials are as effective as residue-residue contact-type potentials for ranking protein decoys
Source: BMC Struct Biol. 2008 Dec 8;8:53. doi: 10.1186/1472-6807-8-53 (PMC2642821; doi:10.1186/1472-6807-8-53)
Supplement: Additional file 1 — The complete set of counts and scores for the contact-type and contact-count scoring matrices. The zipped tar archive contains four directories containing all the residue contact data that was used in the analysis, along with the resulting scores. All data within the archive is provided as tab-delimited flat-files in text format. [file 1472-6807-8-53-S1.gz › DataDump/ContactType/ObservedCounts1/counts.00.rr.14.dat]

          ALA      ARG      ASN      ASP      CYS      GLN      GLU      GLY      HIS      ILE      LEU      LYS      MET      PHE      PRO      SER      THR      TRP      TYR      VAL
ALA    265248   133095   101395   138886    37008    93205   149231   205360    63728   185992   316087   123914    53079   130831   116282   151800   147054    47233   108461   236065
ARG         0    79032    57440    87116    21147    52532    99289   111080    36584   100968   177049    68117    28799    74947    69653    85489    79430    27504    63164   125394
ASN         0        0    61482    70132    17899    45944    69562    94337    30074    88426   132171    66897    24209    63971    56072    79081    73486    23645    56443    99578
ASP         0        0        0    88008    22604    57591    91232   122853    41207   112082   176956    91346    30714    81572    74234    97503    91421    30557    72047   133557
CYS         0        0        0        0    13138    15726    22902    33318    12099    31249    51368    20524     9399    23760    19935    27515    24471     8353    19187    37674
GLN         0        0        0        0        0    44272    61808    76293    26240    72344   124866    53982    21297    53918    49030    64806    59802    20532    46110    86203
GLU         0        0        0        0        0        0   112116   122572    42493   123034   205299   107376    32811    87227    78534    98198    92335    30954    75067   144894
GLY         0        0        0        0        0        0        0   186040    57920   154926   245387   107400    44174   111683   104033   138477   131104    42607    96928   195150
HIS         0        0        0        0        0        0        0        0    23600    50690    84681    33579    15485    39406    34582    45084    41827    14739    33667    61339
ILE         0        0        0        0        0        0        0        0        0   176624   256943   115243    43881   115751    86996   125445   118801    36302    93956   194243
LEU         0        0        0        0        0        0        0        0        0        0   449154   174199    69223   184227   149106   199627   188101    60815   145972   309794
LYS         0        0        0        0        0        0        0        0        0        0        0    92632    29044    78592    66048    88731    82935    25545    67658   128399
MET         0        0        0        0        0        0        0        0        0        0        0        0    17130    32556    25712    35172    33259    11351    27063    50853
PHE         0        0        0        0        0        0        0        0        0        0        0        0        0    87926    67345    91998    84791    29667    71410   134026
PRO         0        0        0        0        0        0        0        0        0        0        0        0        0        0    67802    80137    75902    26354    59521   110974
SER         0        0        0        0        0        0        0        0        0        0        0        0        0        0        0   117020   104200    33503    78453   148517
THR         0        0        0        0        0        0        0        0        0        0        0        0        0        0        0        0   101236    30813    72593   145357
TRP         0        0        0        0        0        0        0        0        0        0        0        0        0        0        0        0        0    13500    26063    44789
TYR         0        0        0        0        0        0        0        0        0        0        0        0        0        0        0        0        0        0    61838   109149
VAL         0        0        0        0        0        0        0        0        0        0        0        0        0        0        0        0        0        0        0   243644
