# Supplementary material for: Residue contact-count potentials are as effective as residue-residue contact-type potentials for ranking protein decoys
Source: BMC Struct Biol. 2008 Dec 8;8:53. doi: 10.1186/1472-6807-8-53 (PMC2642821; doi:10.1186/1472-6807-8-53)
Supplement: Additional file 1 — The complete set of counts and scores for the contact-type and contact-count scoring matrices. The zipped tar archive contains four directories containing all the residue contact data that was used in the analysis, along with the resulting scores. All data within the archive is provided as tab-delimited flat-files in text format. [file 1472-6807-8-53-S1.gz › DataDump/ContactType/ObservedCounts1/counts.10.bb.09.dat]

          ALA      ARG      ASN      ASP      CYS      GLN      GLU      GLY      HIS      ILE      LEU      LYS      MET      PHE      PRO      SER      THR      TRP      TYR      VAL
ALA     37274    15692    12824    15816     5697    10540    15439    30259     8366    27767    44152    13850     7269    18674    16044    20296    20192     6231    15366    35749
ARG         0     7728     6975    11470     2903     5460    11110    15458     4419    11643    19223     6173     3231     9128     9049    10839    10061     3467     8099    15246
ASN         0        0     9636     9246     2622     5474     7531    15119     4175     9916    13695     7964     2836     7626     8207    11492    10636     2700     6991    12081
ASP         0        0        0     9504     2953     5813     7129    17740     5837    11311    16170    11680     3179     8325     9371    12998    11789     3072     7790    14392
CYS         0        0        0        0     4138     2006     2641     5351     1868     4891     7707     2593     1434     3738     3196     4113     3778     1241     2920     6312
GLN         0        0        0        0        0     4382     5346    10357     3042     7812    12639     5409     2281     5913     6452     7964     7557     2289     5445    10194
GLU         0        0        0        0        0        0     7098    14905     5015    11950    17901    11590     3093     8350     8962    11425    10866     3020     7677    15262
GLY         0        0        0        0        0        0        0    32992     8659    20244    30023    14531     6168    15836    16635    21981    20198     5809    13826    26959
HIS         0        0        0        0        0        0        0        0     3354     6389     9736     3626     1912     5048     5044     6773     6048     1885     4502     8075
ILE         0        0        0        0        0        0        0        0        0    30674    39027    12473     6176    16720    11410    15487    16697     4881    13752    34775
LEU         0        0        0        0        0        0        0        0        0        0    64104    17437     9000    24629    18908    23107    23462     7861    19778    48717
LYS         0        0        0        0        0        0        0        0        0        0        0     7778     2956     8448     7719    10671    10228     2887     8386    14980
MET         0        0        0        0        0        0        0        0        0        0        0        0     2324     4560     3534     4380     4312     1589     3786     7425
PHE         0        0        0        0        0        0        0        0        0        0        0        0        0    12506     9437    11697    11280     4038    10094    20249
PRO         0        0        0        0        0        0        0        0        0        0        0        0        0        0    10600    11835    11187     3950     9017    15346
SER         0        0        0        0        0        0        0        0        0        0        0        0        0        0        0    16724    15084     4372    10066    19483
THR         0        0        0        0        0        0        0        0        0        0        0        0        0        0        0        0    15408     3938     9445    21639
TRP         0        0        0        0        0        0        0        0        0        0        0        0        0        0        0        0        0     1700     3553     6140
TYR         0        0        0        0        0        0        0        0        0        0        0        0        0        0        0        0        0        0     8626    16342
VAL         0        0        0        0        0        0        0        0        0        0        0        0        0        0        0        0        0        0        0    45948
