# Supplementary material for: Residue contact-count potentials are as effective as residue-residue contact-type potentials for ranking protein decoys
Source: BMC Struct Biol. 2008 Dec 8;8:53. doi: 10.1186/1472-6807-8-53 (PMC2642821; doi:10.1186/1472-6807-8-53)
Supplement: Additional file 1 — The complete set of counts and scores for the contact-type and contact-count scoring matrices. The zipped tar archive contains four directories containing all the residue contact data that was used in the analysis, along with the resulting scores. All data within the archive is provided as tab-delimited flat-files in text format. [file 1472-6807-8-53-S1.gz › DataDump/ContactType/ObservedCounts1/counts.08.br.05.dat]

          ALA      ARG      ASN      ASP      CYS      GLN      GLU      GLY      HIS      ILE      LEU      LYS      MET      PHE      PRO      SER      THR      TRP      TYR      VAL
ALA     12308     2784     2348     2906     1296     1798     2667     8178     1492     4261     7096     2439     1344     3472     3501     4775     3887     1241     3232     6753
ARG         0      834      926     1858      401      769     1826     2733      607      961     1636      640      304      994     1153     1895     1486      497     1149     1539
ASN         0        0     1828     1412      384      735      967     3352      598      892     1268     1074      336      908     1308     2176     1678      379      893     1218
ASP         0        0        0     1248      454      701      791     3777      893     1035     1454     2095      373      955     1545     2521     1985      378      949     1618
CYS         0        0        0        0     3378      246      296     1266      283      535      906      332      206      594      525      807      571      227      463      812
GLN         0        0        0        0        0      498      594     1792      408      648      913      808      226      650      841     1291     1052      272      650      979
GLU         0        0        0        0        0        0      642     2608      704      907     1232     2001      299      877     1157     1870     1475      355      848     1457
GLY         0        0        0        0        0        0        0    10084     1755     3324     5005     2609     1178     3273     3746     5588     4445     1162     3053     5149
HIS         0        0        0        0        0        0        0        0      478      577     1000      514      244      640      778     1292      943      291      649      894
ILE         0        0        0        0        0        0        0        0        0     3260     3396      984      605     1836      967     1912     1475      511     1482     3464
LEU         0        0        0        0        0        0        0        0        0        0     4768     1328      790     2650     2048     2976     2179      884     2331     4533
LYS         0        0        0        0        0        0        0        0        0        0        0      848      317      928     1066     1886     1477      429     1277     1508
MET         0        0        0        0        0        0        0        0        0        0        0        0      288      514      477      737      540      206      457      781
PHE         0        0        0        0        0        0        0        0        0        0        0        0        0     1810     1372     1968     1257      505     1417     2397
PRO         0        0        0        0        0        0        0        0        0        0        0        0        0        0     1708     2251     1652      602     1374     1658
SER         0        0        0        0        0        0        0        0        0        0        0        0        0        0        0     4302     3092      726     1726     2928
THR         0        0        0        0        0        0        0        0        0        0        0        0        0        0        0        0     3140      480     1205     2326
TRP         0        0        0        0        0        0        0        0        0        0        0        0        0        0        0        0        0      218      516      783
TYR         0        0        0        0        0        0        0        0        0        0        0        0        0        0        0        0        0        0     1386     2038
VAL         0        0        0        0        0        0        0        0        0        0        0        0        0        0        0        0        0        0        0     4720
