# Supplementary material for: Residue contact-count potentials are as effective as residue-residue contact-type potentials for ranking protein decoys
Source: BMC Struct Biol. 2008 Dec 8;8:53. doi: 10.1186/1472-6807-8-53 (PMC2642821; doi:10.1186/1472-6807-8-53)
Supplement: Additional file 1 — The complete set of counts and scores for the contact-type and contact-count scoring matrices. The zipped tar archive contains four directories containing all the residue contact data that was used in the analysis, along with the resulting scores. All data within the archive is provided as tab-delimited flat-files in text format. [file 1472-6807-8-53-S1.gz › DataDump/ContactType/ObservedCounts1/counts.08.br.10.dat]

          ALA      ARG      ASN      ASP      CYS      GLN      GLU      GLY      HIS      ILE      LEU      LYS      MET      PHE      PRO      SER      THR      TRP      TYR      VAL
ALA    129366    55085    43352    55440    19547    37367    55409    97544    28842    96847   153049    48290    25177    65780    53801    68619    68678    22911    53903   125765
ARG         0    27984    23415    38980     9854    19319    39510    49067    15150    42118    69947    22085    11537    32143    31146    36487    34279    12277    28353    54792
ASN         0        0    29642    29577     8585    18361    25412    45605    13660    34493    49076    25654     9891    26240    26124    36119    33520     9725    24308    41839
ASP         0        0        0    32608     9946    20527    27265    55026    19273    40523    59696    39151    11170    29908    31553    41787    38510    11874    29702    51936
CYS         0        0        0        0    11144     6929     9243    17463     6272    16994    26829     8873     4979    13207    10155    13696    12370     4594    10274    21400
GLN         0        0        0        0        0    15330    19560    32966    10519    28579    46507    18564     8348    21661    21465    26768    25388     8513    19500    36440
GLU         0        0        0        0        0        0    28656    47368    17491    44229    67935    40526    11375    31367    30902    38159    36383    11629    29329    56225
GLY         0        0        0        0        0        0        0    96816    27266    67950   102166    45122    19925    50818    51298    66925    62999    19280    45295    90862
HIS         0        0        0        0        0        0        0        0    11290    22523    35402    12751     6931    17933    16283    21737    19675     6995    15989    28130
ILE         0        0        0        0        0        0        0        0        0   109582   149059    44557    23606    64663    38309    54221    56535    18699    50582   118036
LEU         0        0        0        0        0        0        0        0        0        0   250486    62650    34847    96480    64401    80874    82741    30504    73874   175969
LYS         0        0        0        0        0        0        0        0        0        0        0    27922    10614    29917    26411    35411    34019    10048    28454    53073
MET         0        0        0        0        0        0        0        0        0        0        0        0     8512    17152    11912    15157    15175     5897    13868    27552
PHE         0        0        0        0        0        0        0        0        0        0        0        0        0    48722    31538    40263    39477    15419    37960    75950
PRO         0        0        0        0        0        0        0        0        0        0        0        0        0        0    33566    37382    35305    13417    30277    50905
SER         0        0        0        0        0        0        0        0        0        0        0        0        0        0        0    54442    48928    15266    35280    68114
THR         0        0        0        0        0        0        0        0        0        0        0        0        0        0        0        0    49276    14229    33690    71888
TRP         0        0        0        0        0        0        0        0        0        0        0        0        0        0        0        0        0     6718    13219    23398
TYR         0        0        0        0        0        0        0        0        0        0        0        0        0        0        0        0        0        0    31516    59329
VAL         0        0        0        0        0        0        0        0        0        0        0        0        0        0        0        0        0        0        0   150306
