# Supplementary material for: Residue contact-count potentials are as effective as residue-residue contact-type potentials for ranking protein decoys
Source: BMC Struct Biol. 2008 Dec 8;8:53. doi: 10.1186/1472-6807-8-53 (PMC2642821; doi:10.1186/1472-6807-8-53)
Supplement: Additional file 1 — The complete set of counts and scores for the contact-type and contact-count scoring matrices. The zipped tar archive contains four directories containing all the residue contact data that was used in the analysis, along with the resulting scores. All data within the archive is provided as tab-delimited flat-files in text format. [file 1472-6807-8-53-S1.gz › DataDump/ContactType/ObservedCounts1/counts.05.bb.06.dat]

          ALA      ARG      ASN      ASP      CYS      GLN      GLU      GLY      HIS      ILE      LEU      LYS      MET      PHE      PRO      SER      THR      TRP      TYR      VAL
ALA     10990     3845     3018     3653     1509     2348     3474     8679     1989     6704     9479     3332     1605     4598     3903     5466     5335     1546     4083     9660
ARG         0     1726     1595     2715      706     1271     2843     3799     1028     2826     4036     1370      660     2183     1792     2795     2705     1009     2264     3997
ASN         0        0     2710     2069      610     1192     1552     4264      938     2163     2592     1784      561     1684     1711     2988     2669      642     1613     2754
ASP         0        0        0     1820      727     1171     1262     4770     1327     2496     2955     2879      694     1742     1987     3287     3024      617     1680     3420
CYS         0        0        0        0     2326      451      582     1591      459     1208     1620      636      328     1002      680     1145      986      383      820     1592
GLN         0        0        0        0        0      868     1051     2518      644     1729     2318     1260      474     1337     1171     1899     1894      577     1362     2444
GLU         0        0        0        0        0        0     1208     3609     1069     2658     3402     3054      646     1957     1699     2558     2596      699     1880     3769
GLY         0        0        0        0        0        0        0     9730     2362     5592     7407     3546     1590     4576     4672     6407     5848     1645     4114     8090
HIS         0        0        0        0        0        0        0        0      802     1446     1926      825      431     1238     1027     1661     1568      481     1168     1977
ILE         0        0        0        0        0        0        0        0        0     7866     7866     2969     1349     4177     1925     4013     4252     1296     3533     9462
LEU         0        0        0        0        0        0        0        0        0        0    10610     3521     1648     5135     3263     5308     5285     1770     4445    10717
LYS         0        0        0        0        0        0        0        0        0        0        0     1682      645     2058     1548     2772     2690      846     2502     3883
MET         0        0        0        0        0        0        0        0        0        0        0        0      494     1025      714     1086     1030      352      875     1740
PHE         0        0        0        0        0        0        0        0        0        0        0        0        0     3224     1965     3212     3017     1043     2801     5438
PRO         0        0        0        0        0        0        0        0        0        0        0        0        0        0     2156     2797     2434      827     1922     2976
SER         0        0        0        0        0        0        0        0        0        0        0        0        0        0        0     4892     4320     1217     2786     5442
THR         0        0        0        0        0        0        0        0        0        0        0        0        0        0        0        0     4728     1037     2672     6155
TRP         0        0        0        0        0        0        0        0        0        0        0        0        0        0        0        0        0      450     1005     1774
TYR         0        0        0        0        0        0        0        0        0        0        0        0        0        0        0        0        0        0     2712     4725
VAL         0        0        0        0        0        0        0        0        0        0        0        0        0        0        0        0        0        0        0    13622
