# Supplementary material for: Residue contact-count potentials are as effective as residue-residue contact-type potentials for ranking protein decoys
Source: BMC Struct Biol. 2008 Dec 8;8:53. doi: 10.1186/1472-6807-8-53 (PMC2642821; doi:10.1186/1472-6807-8-53)
Supplement: Additional file 1 — The complete set of counts and scores for the contact-type and contact-count scoring matrices. The zipped tar archive contains four directories containing all the residue contact data that was used in the analysis, along with the resulting scores. All data within the archive is provided as tab-delimited flat-files in text format. [file 1472-6807-8-53-S1.gz › DataDump/ContactType/ObservedCounts1/counts.05.rr.18.dat]

          ALA      ARG      ASN      ASP      CYS      GLN      GLU      GLY      HIS      ILE      LEU      LYS      MET      PHE      PRO      SER      THR      TRP      TYR      VAL
ALA    404086   212725   166140   226933    57117   148315   238246   330767   104258   283636   481679   196547    83315   205852   188856   247503   237198    75552   171758   362200
ARG         0   128654    92084   134863    34046    83669   149314   179378    60252   160714   278267   110043    46852   120260   110290   138822   129760    44014    99830   201708
ASN         0        0    96912   112276    28499    72911   111700   151604    49117   143200   214936   105507    40407   103458    87594   126694   117739    38037    91060   162345
ASP         0        0        0   145076    36571    92854   149032   198763    65784   180489   286610   139102    51157   131853   116323   156578   147231    48879   115237   215969
CYS         0        0        0        0    17356    25280    37656    51705    19005    47686    78697    33907    14661    36591    31421    43601    38772    13137    29458    56788
GLN         0        0        0        0        0    68266    96628   124351    42686   115712   195673    84165    34300    86935    76888   104356    96399    32253    73306   138684
GLU         0        0        0        0        0        0   175358   200495    69187   196344   321449   157080    53266   141039   123025   159877   149189    49027   119617   232617
GLY         0        0        0        0        0        0        0   297440    93172   247667   394956   170785    71922   179969   165020   219753   208439    68651   155153   311272
HIS         0        0        0        0        0        0        0        0    34470    81897   136490    55805    25253    63692    55149    72674    67654    23799    53881    99972
ILE         0        0        0        0        0        0        0        0        0   260632   382901   182615    68042   176086   140888   202462   188425    57266   145207   288836
LEU         0        0        0        0        0        0        0        0        0        0   662794   271390   106909   280203   239137   321886   299179    95326   225415   464752
LYS         0        0        0        0        0        0        0        0        0        0        0   145864    47185   125207   102235   142850   132774    40727   106876   203550
MET         0        0        0        0        0        0        0        0        0        0        0        0    26228    50620    42548    57670    53730    18291    42944    79158
PHE         0        0        0        0        0        0        0        0        0        0        0        0        0   135140   108120   148895   136121    46537   111182   205655
PRO         0        0        0        0        0        0        0        0        0        0        0        0        0        0   103444   126017   119924    41938    93385   178382
SER         0        0        0        0        0        0        0        0        0        0        0        0        0        0        0   185948   167629    54161   126242   239744
THR         0        0        0        0        0        0        0        0        0        0        0        0        0        0        0        0   161014    49812   116666   229661
TRP         0        0        0        0        0        0        0        0        0        0        0        0        0        0        0        0        0    21450    41525    70680
TYR         0        0        0        0        0        0        0        0        0        0        0        0        0        0        0        0        0        0    97602   168778
VAL         0        0        0        0        0        0        0        0        0        0        0        0        0        0        0        0        0        0        0   360614
